# Supplementary material for: Interaction of cardiac leiomodin with the native cardiac thin filament
Source: PLoS Biol. 2025 Jan 30;23(1):e3003027. doi: 10.1371/journal.pbio.3003027 (PMC11813103; doi:10.1371/journal.pbio.3003027)
Supplement: S1 Data — Raw numerical data used to plot data to calculate statistics are provided for the following Figs: 2C, 4A, 4B, 5B, S1B, S4A, S4B, S5A, S1B, and S1C as excel sheets. Each sheet contains appropriate columns names. (XLSX) [file pbio.3003027.s009.xlsx]

## Sheet: 2C Data
2C Data
Set #1			1.5 uM Lmod2 + 1 uM TF #1	1.5 uM Lmod2 + 1 uM TF #2	1.5 uM Lmod2 + 1 uM TF #3	1.5 uM Lmod2 + 1 uM TF #4	1.5 uM Lmod2 + 1 uM TF #5	1.5 uM Lmod2 + 1 uM TF #6	1.5 uM Lmod2 + 1 uM TF #7	1.5 uM Lmod2 + 1 uM TF #8	1.5 uM Lmod2	1.5 uM Lmod2
	pCa>8	Lmod band density	48941536	41555289	44333795	43778043	38594571	38937003	40472319	39038022	23861320	22188738
		Actin band density	100589182	87600917	97571687	89018999	93425265	83217126	94784264	95191580	0	0
		Lmod2/Actin Ratio	0.252107	0.205169	0.212679	0.22687	0.160687	0.184514	0.178194	0.162364
	pCa 3.5	Lmod band density	57645896	43338440	51600848	45262336	41182190	42305742	43960416	53247645	25143834	23135376
		Actin band density	108414922	93219115	96845736	98125184	87956255	85581054	79544868	109587555	0	0
		Lmod2/Actin Ratio	0.314196	0.211932	0.289311	0.220942	0.200098	0.21878	0.256184	0.2707
Set #2			1.5 uM Lmod2 + 1 uM TF #1	1.5 uM Lmod2 + 1 uM TF #2	1.5 uM Lmod2 + 1 uM TF #3	1.5 uM Lmod2 + 1 uM TF #4	1.5 uM Lmod2 + 1 uM TF #5	1.5 uM Lmod2 + 1 uM TF #6	1.5 uM Lmod2 + 1 uM TF #7	1.5 uM Lmod2 + 1 uM TF #8	1.5 uM Lmod2	1.5 uM Lmod2
	pCa>8	Lmod band density	14933120	16530560	15592875	17942500	14593768	15179100	11573212	15452398	8343825	7169793
		Actin band density	45077376	53548928	48654375	47410750	54039752	52105524	54845210	53423922	0	0
		Lmod2/Actin Ratio	0.15416	0.159603	0.156386	0.210047	0.122313	0.138087	0.0654424	0.139795
	pCa 3.5	Lmod band density	18514756	18148640	15204948	17512800	18169600	16522256	16416896	16169728	9618312	6804105
		Actin band density	53606556	43190936	48433440	46351200	45446144	42965256	46700928	41717888	0	0
		Lmod2/Actin Ratio	0.196445	0.235342	0.14909	0.205578	0.224124	0.198724	0.180572	0.196216
2C calculated data
	pCa>8	pCa 3.5
1	0.252107	0.314196
2	0.205169	0.211932
3	0.212679	0.289311
4	0.22687	0.220942
5	0.160687	0.200098
6	0.184514	0.21878
7	0.178194	0.256184
8	0.162364	0.2707
9	0.15416	0.196445
10	0.159603	0.235342
11	0.156386	0.14909
12	0.210047	0.205578
13	0.122313	0.224124
14	0.138087	0.198724
15	0.0654424	0.180572
16	0.139795	0.196216
average	0.170526	0.223015
standard deviation	0.0452679	0.0420247

## Sheet: 4A,B Data
4A,B Data
Full-length Lmod2 Set #1			1.5 uM Lmod2 + 1 uM TF #1	1.5 uM Lmod2 + 1 uM TF #2	1.5 uM Lmod2 + 1 uM TF #3	1.5 uM Lmod2 + 1 uM TF #4	1.5 uM Lmod2 + 1 uM TF #5	1.5 uM Lmod2 + 1 uM TF #6	1.5 uM Lmod2 + 1 M TF #7	1.5 uM Lmod2 + 1 uM TF #8	1.5 uM Lmod2	1.5 uM Lmod2
	pCa>8	Lmod band density	48941536	41555289	44333795	43778043	38594571	38937003	40472319	39038022	23861320	22188738
		Actin band density	100589182	87600917	97571687	89018999	93425265	83217126	94784264	95191580	0	0
		Lmod2/Actin Ratio	0.252107	0.205169	0.212679	0.22687	0.160687	0.184514	0.178194	0.162364
	pCa 3.5	Lmod band density	57645896	43338440	51600848	45262336	41182190	42305742	43960416	53247645	25143834	23135376
		Actin band density	108414922	93219115	96845736	98125184	87956255	85581054	79544868	109587555	0	0
		Lmod2/Actin Ratio	0.314196	0.211932	0.289311	0.220942	0.200098	0.21878	0.256184	0.2707
Full-length Lmod2 Set #2			1.5 uM Lmod2 + 1 uM TF #1	1.5 uM Lmod2 + 1 uM TF #2	1.5 uM Lmod2 + 1 uM TF #3	1.5 uM Lmod2 + 1 uM TF #4	1.5 uM Lmod2 + 1 uM TF #5	1.5 uM Lmod2 + 1 uM TF #6	1.5 uM Lmod2 + 1 M TF #7	1.5 uM Lmod2 + 1 uM TF #8	1.5 uM Lmod2	1.5 uM Lmod2
	pCa>8	Lmod band density	14933120	16530560	15592875	17942500	14593768	15179100	11573212	15452398	8343825	7169793
		Actin band density	45077376	53548928	48654375	47410750	54039752	52105524	54845210	53423922	0	0
		Lmod2/Actin Ratio	0.15416	0.159603	0.156386	0.210047	0.122313	0.138087	0.0654424	0.139795
	pCa 3.5	Lmod band density	18514756	18148640	15204948	17512800	18169600	16522256	16416896	16169728	9618312	6804105
		Actin band density	53606556	43190936	48433440	46351200	45446144	42965256	46700928	41717888	0	0
		Lmod2/Actin Ratio	0.196445	0.235342	0.14909	0.205578	0.224124	0.198724	0.180572	0.196216
Lmod2[1-524]			1.5 uM Lmod2[1-524] + 1 uM TF #1	1.5 uM Lmod2[1-524] + 1 uM TF #2	1.5 uM Lmod2[1-524] + 1 uM TF #3	1.5 uM Lmod2[1-524] + 1 uM TF #4	1.5 uM Lmod2[1-524] + 1 uM TF #5	1.5 uM Lmod2[1-524] + 1 uM TF #6	1.5 uM Lmod2[1-524] + 1 uM TF #7	1.5 uM Lmod2[1-524] + 1 uM TF #8	1.5 uM Lmod2[1-524]	1.5 uM Lmod2[1-524]
	pCa>8	Lmod band density	25668258	27295729	27090370	20812569	30175376	23591266	24019632	23181220	6855682	12385622
		Actin band density	99179696	98272981	96775651	77862733	104051024	91403551	95187330	97432006	0	0
		Lmod2/Actin Ratio	0.14932	0.167258	0.167724	0.127838	0.185646	0.1393	0.138263	0.126472
	pCa 3.5	Lmod band density	33108712	41126400	31140279	34230974	27318688	27231867	33023656	26550693	13816984	10376730
		Actin band density	112121430	112240950	98960880	102558926	98798860	95368572	101012776	101000000	0	0
		Lmod2/Actin Ratio	0.198445	0.269667	0.204945	0.227891	0.1666	0.171682	0.219427	0.155366
Lmod2[1-384]			1.5 uM Lmod2[1-384] + 1 uM TF #1	1.5 uM Lmod2[1-384] + 1 uM TF #2	1.5 uM Lmod2[1-384] + 1 uM TF #3	1.5 uM Lmod2[1-384] + 1 uM TF #4	1.5 uM Lmod2[1-384] + 1 uM TF #5	1.5 uM Lmod2[1-384] + 1 uM TF #6	1.5 uM Lmod2[1-384] + 1 uM TF #7	1.5 uM Lmod2[1-384] + 1 uM TF #8	1.5 uM Lmod2[1-384]	1.5 uM Lmod2[1-384]
	pCa>8	Lmod band density	5051220	4439688	8736684	5372730	6072689	4473040	3350292	3699960	1046210	378282
		Actin band density	100145120	100872420	106671444	93117600	94631656	101254340	100271820	96044124	0	0
		Lmod2/Actin Ratio	0.0436975	0.0373201	0.0755737	0.0504481	0.0570376	0.0375087	0.0266792	0.0314942
	pCa 3.5	Lmod band density	6675097	6576988	6041984	5007366	4483375	6809400	2419638		600880
		Actin band density	118174056	112228216	105685120	95123340	92517500	99490170	45710080		0
		Lmod2/Actin Ratio	0.0507723	0.0525881	0.0507816	0.0455434	0.0411625	0.0616571	0.0381648
4A,B Calculated Data
	Full-length Lmod2		Lmod2[1-524]		Lmod2[1-384]
	pCa>8	pCa 3.5	pCa>8	pCa 3.5	pCa>8	pCa 3.5
1	0.252107	0.314196	0.14932	0.198445	0.0436975	0.0507723
2	0.205169	0.211932	0.167258	0.269667	0.0373201	0.0525881
3	0.212679	0.289311	0.167724	0.204945	0.0755737	0.0507816
4	0.22687	0.220942	0.127838	0.227891	0.0504481	0.0455434
5	0.160687	0.200098	0.185646	0.1666	0.0570376	0.0411625
6	0.184514	0.21878	0.1393	0.171682	0.0375087	0.0616571
7	0.178194	0.256184	0.138263	0.219427	0.0266792	0.0381648
8	0.162364	0.2707	0.126472	0.155366	0.0314942
9	0.15416	0.196445
10	0.159603	0.235342
11	0.156386	0.14909
12	0.210047	0.205578
13	0.122313	0.224124
14	0.138087	0.198724
15	0.0654424	0.180572
16	0.139795	0.196216
average	0.170526	0.223015	0.150228	0.201753	0.0449699	0.0486671
standard deviation	0.0452679	0.0420247	0.0213127	0.0376462	0.0157851	0.00784637

## Sheet: 5B Data
5B Data
Lmod2[387-426]							Lmod2[451-492]							Lmod2[489-524]
	Raw Data		Calculated data					Raw Data		Calculated data					Raw Data		Calculated data
Wavelength (nm)	CD Signal (mdeg)	Error (mdeg)	Molar ellipticity	Error (molar ellipticity)			Wavelength (nm)	CD Signal (mdeg)	Error (mdeg)	Molar ellipticity	Error (molar ellipticity)			Wavelength (nm)	CD Signal (mdeg)	Error (mdeg)	Molar ellipticity	Error (molar ellipticity)
250	0.321	0.303	327.819	309.436			250	0.081	0.291	101.404	364.303			250	0.034	0.28	38.8571	320
249.5	0.562	0.218	573.938	222.631			249.5	0.028	0.251	35.0532	314.227			249.5	0.107	0.21	122.286	240
249	0.593	0.25	605.596	255.31			249	-0.06	0.228	-75.114	285.433			249	0.07	0.262	80	299.429
248.5	0.427	0.282	436.07	287.99			248.5	-0.209	0.274	-261.647	343.021			248.5	0.152	0.175	173.714	200
248	0.728	0.261	743.464	266.544			248	-0.364	0.172	-455.692	215.327			248	0.306	0.175	349.714	200
247.5	0.362	0.184	369.69	187.908			247.5	-0.079	0.246	-98.9002	307.968			247.5	0.074	0.229	84.5714	261.714
247	0.485	0.207	495.302	211.397			247	-0.301	0.257	-376.822	321.738			247	-0.081	0.194	-92.5714	221.714
246.5	0.433	0.215	442.198	219.567			246.5	-0.057	0.264	-71.3583	330.502			246.5	-0.165	0.345	-188.571	394.286
246	0.381	0.207	389.093	211.397			246	-0.161	0.251	-201.556	314.227			246	0	0.252	0	288
245.5	0.474	0.146	484.069	149.101			245.5	-0.493	0.22	-617.187	275.418			245.5	0.071	0.262	81.1429	299.429
245	0.447	0.203	456.495	207.312			245	-0.337	0.184	-421.891	230.35			245	-0.104	0.173	-118.857	197.714
244.5	0.372	0.373	379.902	380.923			244.5	-0.29	0.261	-363.051	326.746			244.5	0.07	0.18	80	205.714
244	0.252	0.186	257.353	189.951			244	-0.354	0.253	-443.173	316.731			244	-0.033	0.182	-37.7143	208
243.5	0.103	0.196	105.188	200.163			243.5	-0.383	0.218	-479.478	272.914			243.5	-0.161	0.215	-184	245.714
243	0.336	0.176	343.137	179.739			243	-0.596	0.222	-746.133	277.922			243	-0.347	0.283	-396.571	323.429
242.5	0.022	0.279	22.4673	284.926			242.5	-0.784	0.184	-981.49	230.35			242.5	-0.094	0.302	-107.429	345.143
242	0.121	0.317	123.57	323.734			242	-0.571	0.306	-714.835	383.082			242	-0.458	0.204	-523.429	233.143
241.5	-0.156	0.242	-159.314	247.141			241.5	-0.524	0.277	-655.996	346.776			241.5	-0.472	0.254	-539.429	290.286
241	-0.032	0.196	-32.6797	200.163			241	-0.748	0.281	-936.422	351.784			241	-0.145	0.284	-165.714	324.571
240.5	0.244	0.328	249.183	334.967			240.5	-0.689	0.189	-862.56	236.609			240.5	-0.607	0.222	-693.714	253.714
240	0.193	0.322	197.1	328.84			240	-0.928	0.286	-1161.76	358.044			240	-0.448	0.201	-512	229.714
239.5	0.015	0.186	15.3186	189.951			239.5	-0.771	0.268	-965.215	335.509			239.5	-0.82	0.253	-937.143	289.143
239	-0.312	0.262	-318.627	267.565			239	-0.832	0.168	-1041.58	210.319			239	-0.38	0.254	-434.286	290.286
238.5	-0.119	0.146	-121.528	149.101			238.5	-1.141	0.348	-1428.42	435.661			238.5	-0.627	0.178	-716.571	203.429
238	-0.113	0.213	-115.4	217.525			238	-1.188	0.255	-1487.26	319.235			238	-0.45	0.227	-514.286	259.429
237.5	-0.074	0.232	-75.5719	236.928			237.5	-1.011	0.198	-1265.67	247.876			237.5	-0.763	0.257	-872	293.714
237	-0.143	0.21	-146.038	214.461			237	-1.74	0.225	-2178.31	281.678			237	-0.728	0.298	-832	340.571
236.5	-0.408	0.27	-416.667	275.735			236.5	-1.664	0.198	-2083.16	247.876			236.5	-0.987	0.289	-1128	330.286
236	-0.349	0.21	-356.413	214.461			236	-1.793	0.179	-2244.66	224.09			236	-1.09	0.283	-1245.71	323.429
235.5	-0.038	0.226	-38.8072	230.801			235.5	-1.721	0.269	-2154.52	336.761			235.5	-0.699	0.233	-798.857	266.286
235	-0.261	0.222	-266.544	226.716			235	-1.997	0.23	-2500.05	287.937			235	-1.147	0.215	-1310.86	245.714
234.5	-0.365	0.352	-372.753	359.477			234.5	-2.34	0.243	-2929.45	304.212			234.5	-0.909	0.253	-1038.86	289.143
234	-0.43	0.306	-439.134	312.5			234	-2.51	0.219	-3142.27	274.166			234	-1.242	0.314	-1419.43	358.857
233.5	-0.547	0.248	-558.619	253.268			233.5	-2.596	0.233	-3249.93	291.693			233.5	-1.386	0.253	-1584	289.143
233	-0.491	0.198	-501.43	202.206			233	-2.485	0.236	-3110.97	295.449			233	-1.16	0.215	-1325.71	245.714
232.5	-0.812	0.261	-829.248	266.544			232.5	-2.956	0.243	-3700.62	304.212			232.5	-1.325	0.198	-1514.29	226.286
232	-0.337	0.156	-344.158	159.314			232	-2.884	0.259	-3610.48	324.242			232	-1.738	0.277	-1986.29	316.571
231.5	-0.65	0.298	-663.807	304.33			231.5	-3.195	0.227	-3999.82	284.181			231.5	-1.505	0.247	-1720	282.286
231	-0.745	0.231	-760.825	235.907			231	-3.594	0.193	-4499.33	241.617			231	-1.607	0.285	-1836.57	325.714
230.5	-0.67	0.371	-684.232	378.881			230.5	-3.933	0.243	-4923.73	304.212			230.5	-1.883	0.208	-2152	237.714
230	-0.764	0.302	-780.229	308.415			230	-3.946	0.305	-4940	381.83			230	-1.75	0.151	-2000	172.571
229.5	-0.815	0.253	-832.312	258.374			229.5	-4.078	0.214	-5105.25	267.907			229.5	-2.208	0.298	-2523.43	340.571
229	-0.505	0.311	-515.727	317.606			229	-4.57	0.178	-5721.19	222.838			229	-2.027	0.217	-2316.57	248
228.5	-1.187	0.243	-1212.21	248.162			228.5	-4.59	0.211	-5746.22	264.151			228.5	-2.078	0.255	-2374.86	291.429
228	-0.815	0.365	-832.312	372.753			228	-4.379	0.249	-5482.07	311.723			228	-2.103	0.289	-2403.43	330.286
227.5	-1.231	0.264	-1257.15	269.608			227.5	-4.629	0.324	-5795.05	405.616			227.5	-2.257	0.256	-2579.43	292.571
227	-1.284	0.396	-1311.27	404.412			227	-4.882	0.247	-6111.78	309.219			227	-2.416	0.296	-2761.14	338.286
226.5	-1.539	0.178	-1571.69	181.781			226.5	-5.213	0.287	-6526.16	359.296			226.5	-2.635	0.208	-3011.43	237.714
226	-1.379	0.382	-1408.29	390.114			226	-5.511	0.35	-6899.22	438.165			226	-2.795	0.272	-3194.29	310.857
225.5	-1.148	0.413	-1172.39	421.773			225.5	-5.265	0.3	-6591.26	375.57			225.5	-2.572	0.272	-2939.43	310.857
225	-1.914	0.343	-1954.66	350.286			225	-5.328	0.281	-6670.13	351.784			225	-2.368	0.25	-2706.29	285.714
224.5	-1.446	0.299	-1476.72	305.351			224.5	-5.413	0.288	-6776.54	360.547			224.5	-2.528	0.219	-2889.14	250.286
224	-2.076	0.327	-2120.1	333.946			224	-5.577	0.384	-6981.85	480.73			224	-2.604	0.244	-2976	278.857
223.5	-1.999	0.241	-2041.46	246.119			223.5	-5.548	0.344	-6945.55	430.654			223.5	-2.676	0.258	-3058.29	294.857
223	-2.227	0.257	-2274.31	262.459			223	-5.695	0.181	-7129.57	226.594			223	-2.597	0.279	-2968	318.857
222.5	-2.089	0.267	-2133.37	272.672			222.5	-5.807	0.274	-7269.79	343.021			222.5	-3.021	0.178	-3452.57	203.429
222	-2.449	0.403	-2501.02	411.56			222	-5.691	0.281	-7124.57	351.784			222	-2.867	0.308	-3276.57	352
221.5	-2.568	0.364	-2622.55	371.732			221.5	-5.885	0.295	-7367.44	369.311			221.5	-3.036	0.182	-3469.71	208
221	-2.705	0.39	-2762.46	398.284			221	-5.563	0.318	-6964.32	398.104			221	-2.717	0.255	-3105.14	291.429
220.5	-3.193	0.231	-3260.83	235.907			220.5	-5.985	0.218	-7492.63	272.914			220.5	-2.845	0.355	-3251.43	405.714
220	-2.878	0.302	-2939.13	308.415			220	-5.57	0.401	-6973.09	502.012			220	-3.167	0.395	-3619.43	451.429
219.5	-3.208	0.285	-3276.14	291.054			219.5	-6.029	0.27	-7547.71	338.013			219.5	-2.851	0.307	-3258.29	350.857
219	-3.661	0.37	-3738.77	377.859			219	-5.876	0.303	-7356.17	379.326			219	-3.036	0.365	-3469.71	417.143
218.5	-3.665	0.418	-3742.85	426.879			218.5	-5.557	0.321	-6956.81	401.86			218.5	-3.245	0.344	-3708.57	393.143
218	-3.608	0.479	-3684.64	489.175			218	-5.741	0.245	-7187.16	306.716			218	-3.574	0.333	-4084.57	380.571
217.5	-3.905	0.332	-3987.95	339.052			217.5	-5.675	0.315	-7104.54	394.349			217.5	-3.359	0.247	-3838.86	282.286
217	-4.136	0.327	-4223.86	333.946			217	-5.512	0.263	-6900.48	329.25			217	-3.705	0.289	-4234.29	330.286
216.5	-4.587	0.199	-4684.44	203.227			216.5	-5.558	0.277	-6958.06	346.776			216.5	-3.148	0.48	-3597.71	548.571
216	-4.613	0.385	-4710.99	393.178			216	-5.78	0.393	-7235.99	491.997			216	-3.486	0.345	-3984	394.286
215.5	-4.97	0.502	-5075.57	512.663			215.5	-5.641	0.359	-7061.97	449.432			215.5	-3.462	0.259	-3956.57	296
215	-5.56	0.434	-5678.1	443.219			215	-6.008	0.223	-7521.42	279.174			215	-3.833	0.263	-4380.57	300.571
214.5	-5.659	0.316	-5779.21	322.712			214.5	-6.169	0.239	-7722.98	299.204			214.5	-3.51	0.247	-4011.43	282.286
214	-5.618	0.521	-5737.34	532.067			214	-6.308	0.309	-7896.99	386.837			214	-3.984	0.286	-4553.14	326.857
213.5	-6.057	0.539	-6185.66	550.449			213.5	-6.476	0.264	-8107.31	330.502			213.5	-4.035	0.232	-4611.43	265.143
213	-6.613	0.556	-6753.47	567.81			213	-6.419	0.464	-8035.95	580.882			213	-4.643	0.357	-5306.29	408
212.5	-6.519	0.356	-6657.48	363.562			212.5	-6.63	0.259	-8300.1	324.242			212.5	-4.462	0.275	-5099.43	314.286
212	-7.298	0.435	-7453.02	444.24			212	-6.746	0.42	-8445.32	525.798			212	-4.579	0.331	-5233.14	378.286
211.5	-7.681	0.415	-7844.16	423.815			211.5	-7.334	0.311	-9181.44	389.341			211.5	-4.942	0.41	-5648	468.571
211	-7.848	0.55	-8014.71	561.683			211	-7.709	0.402	-9650.9	503.264			211	-5.016	0.258	-5732.57	294.857
210.5	-8.222	0.594	-8396.65	606.618			210.5	-7.694	0.375	-9632.12	469.463			210.5	-5.886	0.406	-6726.86	464
210	-8.258	0.263	-8433.42	268.587			210	-8.213	0.275	-10281.9	344.273			210	-6.023	0.461	-6883.43	526.857
209.5	-9.03	0.427	-9221.81	436.07			209.5	-8.574	0.34	-10733.8	425.646			209.5	-6.755	0.419	-7720	478.857
209	-9.31	0.408	-9507.76	416.667			209	-9.134	0.299	-11434.9	374.318			209	-6.571	0.292	-7509.71	333.714
208.5	-9.766	0.415	-9973.45	423.815			208.5	-10.118	0.323	-12666.7	404.364			208.5	-6.978	0.59	-7974.86	674.286
208	-10.072	0.435	-10285.9	444.24			208	-10.124	0.348	-12674.2	435.661			208	-7.578	0.282	-8660.57	322.286
207.5	-10.706	0.437	-10933.4	446.283			207.5	-10.767	0.551	-13479.2	689.797			207.5	-8.138	0.349	-9300.57	398.857
207	-11.532	0.681	-11777	695.466			207	-11.342	0.487	-14199.1	609.676			207	-8.709	0.621	-9953.14	709.714
206.5	-12.239	0.501	-12499	511.642			206.5	-11.921	0.35	-14923.9	438.165			206.5	-9.4	0.442	-10742.9	505.143
206	-12.505	0.464	-12770.6	473.856			206	-12.494	0.296	-15641.2	370.563			206	-9.635	0.39	-11011.4	445.714
205.5	-12.553	0.441	-12819.6	450.368			205.5	-12.99	0.301	-16262.2	376.822			205.5	-10.485	0.412	-11982.9	470.857
205	-13.3	0.536	-13582.5	547.386			205	-13.3	0.568	-16650.3	711.08			205	-10.503	0.471	-12003.4	538.286
204.5	-13.75	0.583	-14042.1	595.384			204.5	-14.176	0.58	-17746.9	726.102			204.5	-11.251	0.374	-12858.3	427.429
204	-14.144	0.567	-14444.4	579.044			204	-14.184	0.559	-17757	699.812			204	-11.782	0.417	-13465.1	476.571
203.5	-14.615	0.683	-14925.4	697.508			203.5	-14.958	0.491	-18725.9	614.683			203.5	-12.723	0.372	-14540.6	425.143
203	-14.793	0.953	-15107.2	973.243			203	-14.95	0.319	-18715.9	399.356			203	-12.625	0.474	-14428.6	541.714
202.5	-15.815	0.651	-16150.9	664.828			202.5	-15.745	0.505	-19711.2	632.21			202.5	-13.393	0.512	-15306.3	585.143
202	-15.903	0.644	-16240.8	657.68			202	-15.387	0.576	-19263	721.095			202	-13.538	0.61	-15472	697.143
201.5	-16.45	0.723	-16799.4	738.358			201.5	-15.666	0.573	-19612.3	717.339			201.5	-13.979	0.494	-15976	564.571
201	-16.294	0.6	-16640.1	612.745			201	-15.874	0.627	-19872.7	784.942			201	-14.455	0.368	-16520	420.571
200.5	-16.378	0.608	-16725.9	620.915			200.5	-15.827	0.362	-19813.8	453.188			200.5	-15.029	0.704	-17176	804.571
200	-16.342	0.62	-16689.1	633.17			200	-15.181	0.592	-19005.1	741.125			200	-15.422	0.746	-17625.1	852.571
199.5	-17.509	0.914	-17880.9	933.415			199.5	-15.298	0.756	-19151.6	946.437			199.5	-15.045	0.844	-17194.3	964.571
199	-17.14	1.18	-17504.1	1205.07			199	-15.205	0.826	-19035.2	1034.07			199	-15.022	0.647	-17168	739.429
198.5	-16.907	0.974	-17266.1	994.69			198.5	-14.626	0.769	-18310.3	962.712			198.5	-13.747	0.75	-15710.9	857.143
198	-17.028	1.081	-17389.7	1103.96			198	-13.265	1.038	-16606.5	1299.47			198	-14.896	1.019	-17024	1164.57
197.5	-15.599	1.325	-15930.4	1353.15			197.5	-13.124	1.169	-16429.9	1463.47			197.5	-14.698	0.729	-16797.7	833.143
197	-15.818	2.068	-16154	2111.93			197	-13.456	0.91	-16845.6	1139.23			197	-14.02	0.764	-16022.9	873.143
196.5	-15.867	1.313	-16204	1340.89			196.5	-12.685	1.191	-15880.4	1491.01			196.5	-13.627	1.332	-15573.7	1522.29
196	-16.731	1.875	-17086.4	1914.83			196	-10.54	1.569	-13195	1964.23			196	-12.673	1.467	-14483.4	1676.57
195.5	-16.455	2.786	-16804.5	2845.18			195.5	-10.51	1.593	-13157.5	1994.28			195.5	-12.341	2.108	-14104	2409.14
195	-15.601	5.294	-15932.4	5406.45			195	-11.634	2.479	-14564.6	3103.46			195	-11.001	3.074	-12572.6	3513.14

## Sheet: S1B Data
S1B Data
Full-length Lmod2		1.5 uM TF, 0.25 uM Lmod2	1.5 uM TF, 0.5 uM Lmod2	1.5 uM TF, 1.5 uM Lmod2	1.5 uM TF, 2 uM Lmod2	0.25 uM Lmod2	0.5 uM Lmod2	1.5 uM Lmod2	2 uM Lmod2
	Lmod band density	10537312	15398736	31551500	40423824	1975189	4247294	16251873	25549000
	Actin band density	100574145	92197528	87668875	83560680	0	0	0	0
	Lmod2/Actin ratio	0.0851324	0.120952	0.174516	0.178012
Lmod2[1-524]		1.5 uM TF, 0.25 uM Lmod2[1-524]	1.5 uM TF, 0.5 uM Lmod2[1-524]	1.5 uM TF, 1 uM Lmod2[1-524]	1.5 uM TF, 1.5 uM Lmod2[1-524]	1.5 uM TF, 2 uM Lmod2[1-524]	0.25 uM Lmod2[1-524]	0.5 uM Lmod2[1-524]	1 uM Lmod2[1-524]	1.5 uM Lmod2[1-524]	2 uM Lmod2[1-524]
	Lmod band density	2378688	8070144	16442025	18946722	21273912	968068	3739010	7690540	8498820	11187660
	Actin band density	110035068	101827712	97500747	99680588	94655352	0	0	0	0	0
	Lmod2/Actin ratio	0.0128197	0.0425339	0.0897581	0.104814	0.106558
Lmod2[1-384]		1.5 uM TF, 0.25 uM Lmod2[1-384]	1.5 uM TF, 0.5 uM Lmod2[1-384]	1.5 uM TF, 1 uM Lmod2[1-384]	1.5 uM TF, 1.5 uM Lmod2[1-384]	1.5 uM TF, 2 uM Lmod2[1-384]	0.25 uM Lmod2[1-384]	0.5 uM Lmod2[1-384]	1 uM Lmod2[1-384]	1.5 uM Lmod2[1-384]	2 uM Lmod2[1-384]
	Lmod band density	1379952	1471136	2990612	5106692	4276852	890560	1049160	1110444	1192939	1372108
	Actin band density	104086224	92790316	99119934	94582240	90376248	0	0	0	0	0
	Lmod2/Actin ratio	0.00470179	0.00454763	0.0189686	0.0413794	0.0321406
Calculated Data:
	Lmod concentration (uM)	Lmod2/Actin Ratio	Lmod2[1-524]/Actin Ratio	Lmod2[1-384]/Actin Ratio
	0	0	0	0
	0.25	0.0851324	0.0128197	0.00470179
	0.5	0.120952	0.0425339	0.00454763
	1	N/A	0.0897581	0.0189686
	1.5	0.174516	0.104814	0.0413794
	2	0.178012	0.106558	0.0321406

## Sheet: S4A,B Data
S4A Data
Time (min) Control	Fluoresence (A.U) Control	Time (min) mLmod2	Fluoresence (A.U) mLmod2	Time (min) mLmod2 [1-524]	Fluoresence (A.U) mLmod2 [1-524]	Time (min) mLmod2 [1-384]	Fluoresence (A.U) mLmod2 [1-384]
0.0417	4.19e-05	0.0417	4.19e-05	0.0417	4.19e-05	0.0417	4.19e-05
0.5504	0.2169	0.1588	9.3173	0.2748	6.489	0.3915	0.3667
1.0561	0.699	0.6657	15.9291	0.7821	10.7993	0.8986	1.8136
1.5656	1.3021	1.1722	21.8396	1.2892	15.051	1.408	3.7257
2.0741	2.0993	1.6821	26.6647	1.7986	19.1389	1.9156	6.0143
2.5842	2.9589	2.1916	30.4774	2.3089	22.5214	2.4263	8.3428
3.0916	4.0205	2.7011	33.304	2.8167	25.6176	2.9328	10.825
3.5978	5.0987	3.2092	35.4517	3.3246	28.1166	3.4405	13.1842
4.1069	6.1622	3.7152	37.0068	3.8326	30.1815	3.9494	15.3697
4.6147	7.2357	4.223	38.1119	4.3394	31.8087	4.4569	17.5879
5.1235	8.3104	4.7304	38.9748	4.8464	33.2589	4.9644	19.4764
5.6322	9.3775	5.2404	39.7619	5.3567	34.5914	5.4731	21.3184
6.1406	10.5663	5.7481	40.1286	5.8654	35.4417	5.9825	22.976
6.6508	11.61	6.2572	40.3708	6.3751	36.3523	6.4925	24.6727
7.1592	12.5714	6.7677	40.5254	6.8835	36.9987	7.0009	25.929
7.6682	13.6857	7.2759	40.8131	7.3916	37.5415	7.5095	27.2327
8.1769	14.5775	7.7842	40.9598	7.9019	38.0008	8.0185	28.5033
8.6881	15.6079	8.2933	40.9435	8.4123	38.3138	8.5281	29.6466
9.1967	16.5267	8.8038	40.9529	8.9201	38.6814	9.0381	30.5658
9.704	17.426	9.3131	40.9509	9.4291	38.9383	9.5449	31.6738
10.2112	18.1875	9.8198	41.0318	9.936	39.4386	10.0519	32.3321
10.7205	19.0528	10.3279	41.0351	10.4446	39.5896	10.5625	33.0792
11.2269	19.8612	10.8369	40.9308	10.9522	39.8887	11.0691	33.724
11.7324	20.5364	11.3422	41.0161	11.4587	39.981	11.5746	34.3827
12.2419	21.3247	11.8497	41.1021	11.9674	40.2223	12.0832	34.8812
12.7484	22.1456	12.3583	41.0346	12.4753	40.1957	12.5907	35.4537
13.2582	22.7466	12.8651	41.1079	12.9819	40.3971	13.0997	35.9158
13.7672	23.4651	13.374	40.9798	13.4901	40.3256	13.6073	36.3396
14.2784	24.0454	13.8846	40.9862	14.0026	40.3381	14.1203	36.7843
14.7884	24.6935	14.3947	40.9997	14.5122	40.4542	14.6301	37.074
15.2974	25.2467	14.9061	40.9383	15.0219	40.4259	15.1391	37.6381
15.8027	25.7657	15.4132	40.9245	15.529	40.3691	15.6444	37.7406
16.3126	26.3458	15.9191	40.9691	16.0354	40.3687	16.1517	37.9518
16.8239	26.8782	16.4305	40.9523	16.5486	40.3907	16.6652	38.3477
17.3331	27.295	16.9404	41.0072	17.0565	40.4027	17.1737	38.6771
17.8423	27.7748	17.4506	40.9876	17.5674	40.3373	17.6829	38.6748
18.3507	28.3007	17.9581	41.0526	18.0742	40.4458	18.1904	38.8751
18.8603	28.7429	18.467	40.9773	18.5837	40.3293	18.7017	38.8723
19.3671	29.0301	18.9765	41.0004	19.0927	40.3051	19.2092	39.1983
19.8789	29.5918	19.484	41.0455	19.602	40.4911	19.7192	39.3096
20.3879	29.8591	19.9966	41.0842	20.1135	40.3519	20.2295	39.4865
20.8983	30.3505	20.505	40.9155	20.6215	40.3221	20.7393	39.5461
21.4084	30.6213	21.0155	41.0235	21.1319	40.3615	21.2491	39.5954
21.9185	31.0077	21.5254	41.0299	21.6426	40.3307	21.7597	39.6564
22.4256	31.3367	22.0356	41.1117	22.1517	40.347	22.2684	39.6962
22.9356	31.595	22.5422	41.1494	22.6585	40.3069	22.7765	39.7985
23.4414	31.7568	23.0521	41.0577	23.1681	40.3047	23.2839	39.8966
23.9497	32.2767	23.5581	41.167	23.6741	40.3285	23.7894	39.6937
24.4569	32.5295	24.0665	41.0161	24.1826	40.2689	24.2996	39.9637
24.9662	32.827	24.5733	40.9871	24.6903	40.3349	24.8082	39.8297
25.4732	33.0935	25.0825	41.0995	25.2004	40.295	25.3165	40.0246
25.9819	33.3006	25.59	41.0673	25.7071	40.3749	25.8237	40.0706
26.4916	33.5235	26.0998	41.1788	26.2159	40.2019	26.3329	40.0437
26.9992	33.7871	26.6075	41.0561	26.7251	40.2925	26.8416	40.0262
27.5086	33.9911	27.1161	41.0765	27.2329	40.3007	27.3497	40.0861
28.018	34.1931	27.6251	41.0938	27.7426	40.2756	27.8602	40.1381
28.5257	34.3495	28.1343	41.0918	28.2516	40.2726	28.3685	40.1883
29.0347	34.5281	28.6434	41.093	28.7605	40.2724	28.8776	40.0439
29.5419	34.7275	29.1516	41.0454	29.2682	40.1805	29.3847	40.1284
30.0499	34.9722	29.658	41.0506	29.775	40.1168	29.8918	40.1515
		30.1665	41.0774	30.2829	40.1547	30.3991	40.0764
S4B Data
Lmod2 Concentration (uM)	mLmod2 R-exp/R-Control Set 1	mLmod2 R-exp/R-Control Set 2	mLmod2 R-exp/R-Control Set 3	mLmod2 [1-524] R-exp/R-Control Set 1	mLmod2 [1-524] R-exp/R-Control Set 2	mLmod2 [1-524] R-exp/R-Control Set 3	mLmod2 [1-384] R-exp/R-Control Set 1	mLmod2 [1-384] R-exp/R-Control Set 2	mLmod2 [1-384] R-exp/R-Control Set 3
0	1	1	1	1	1	1	1	1	1
10	2.53217	3.05401	3.37341	2.3565	2.11124	2.25211	1.28013	1.31407	1.30066
25	3.95099	3.31494	3.42168	2.59608	2.5404	2.66044	1.49196	1.48701	1.44863
50	5.45698	5.43699	5.39845	3.65055	3.23732	3.81917	1.86463	2.23981	2.11239
100	7.46328	8.61497	8.83393	3.9397	5.07648	3.62625	2.59376	2.53917	2.56351
200	12.747	13.155	14.3866	9.59115	10.3837	8.24323	3.90963	4.61035	3.94477
400	16.8854	12.8674	15.3827	12.2173	10.7675	10.3014	4.49508	3.85711	4.41932

## Sheet: S5A Data
S5A Data
Time (ps)	Distance (Å) Residues 373-550
50	56.8693
100	58.7859		maximum distance (Å)		123.637
150	57.6638
200	60.0285
250	58.3675
300	57.1319
350	55.6068
400	59.1799
450	60.0156
500	56.7719
550	60.3549
600	60.2417
650	58.4425
700	57.6948
750	55.8972
800	56.8344
850	55.7153
900	55.6658
950	54.6324
1000	55.1232
1050	53.7325
1100	56.4461
1150	56.8727
1200	55.6668
1250	54.2522
1300	55.9773
1350	55.4718
1400	54.0791
1450	54.1502
1500	53.2296
1550	53.9283
1600	54.2677
1650	53.5648
1700	56.8789
1750	53.6914
1800	53.2034
1850	53.9856
1900	54.2985
1950	53.8668
2000	54.7289
2050	53.5363
2100	53.6021
2150	53.8668
2200	55.47
2250	55.0342
2300	56.6217
2350	57.2757
2400	55.5809
2450	53.6748
2500	50.8203
2550	51.6496
2600	52.6498
2650	52.3022
2700	51.9751
2750	51.2014
2800	51.7034
2850	52.1907
2900	54.7252
2950	53.4134
3000	51.3358
3050	50.5626
3100	51.8981
3150	51.3795
3200	52.1266
3250	50.2824
3300	48.6019
3350	49.4249
3400	50.0354
3450	50.6136
3500	45.1151
3550	48.4325
3600	50.6314
3650	50.0461
3700	47.3042
3750	47.9648
3800	47.4611
3850	48.401
3900	49.1485
3950	47.7879
4000	44.9324
4050	45.9025
4100	48.2963
4150	49.5038
4200	49.7876
4250	50.8197
4300	49.3137
4350	48.1724
4400	47.7504
4450	49.1201
4500	45.2943
4550	45.4667
4600	45.154
4650	44.7196
4700	44.6588
4750	43.6901
4800	42.43
4850	42.7217
4900	44.233
4950	44.38
5000	44.722
5050	45.8459
5100	46.9892
5150	46.7804
5200	47.254
5250	49.7679
5300	52.1555
5350	52.757
5400	50.4134
5450	51.0917
5500	50.1608
5550	53.7391
5600	51.7414
5650	53.8056
5700	53.1754
5750	49.2108
5800	49.4756
5850	51.0812
5900	52.4296
5950	50.0465
6000	49.4069
6050	49.9684
6100	50.6307
6150	50.7167
6200	50.5714
6250	48.3794
6300	47.0323
6350	40.2652
6400	44.1026
6450	45.8185
6500	47.6547
6550	48.2278
6600	50.439
6650	50.6584
6700	53.2245
6750	54.7288
6800	52.9794
6850	54.1879
6900	55.5863
6950	54.0094
7000	55.8944
7050	54.7799
7100	53.9604
7150	52.7142
7200	54.182
7250	52.6999
7300	55.7701
7350	56.2506
7400	57.5678
7450	55.7795
7500	54.8161
7550	53.3338
7600	49.8207
7650	52.2396
7700	49.7538
7750	50.6417
7800	51.257
7850	52.0782
7900	53.4835
7950	52.4139
8000	52.0196
8050	51.9149
8100	51.8917
8150	51.314
8200	53.2425
8250	52.5163
8300	49.0502
8350	48.8145
8400	51.0098
8450	50.6975
8500	47.9838
8550	46.5556
8600	48.3464
8650	45.2562
8700	41.0394
8750	41.0698
8800	41.9991
8850	40.2288
8900	40.9051
8950	39.4154
9000	39.7666
9050	39.0501
9100	37.8039
9150	37.4057
9200	37.8499
9250	40.3193
9300	38.7136
9350	40.0657
9400	36.644
9450	37.0688
9500	39.3829
9550	40.6814
9600	39.6577
9650	38.4427
9700	32.8467
9750	34.6756
9800	37.3235
9850	37.7767
9900	35.7842
9950	38.1127
10000	39.4439
10050	39.5428
10100	37.462
10150	35.6828
10200	32.5426
10250	31.838
10300	34.6168
10350	35.0757
10400	34.1619
10450	29.1504
10500	27.9764
10550	26.5949
10600	27.3593
10650	26.8813
10700	28.2363
10750	28.9887
10800	29.5164
10850	29.666
10900	27.8886
10950	27.0377
11000	24.9385
11050	26.3587
11100	28.3493
11150	27.7392
11200	26.7957
11250	24.8441
11300	23.0956
11350	22.9515
11400	24.1515
11450	23.7316
11500	26.5615
11550	27.8659
11600	25.775
11650	27.3341
11700	28.1554
11750	27.7816
11800	26.4936
11850	27.2963
11900	25.4413
11950	25.4527
12000	26.0529
12050	29.9477
12100	33.1262
12150	32.6416
12200	34.4795
12250	33.6816
12300	35.2211
12350	37.5805
12400	37.2695
12450	39.1603
12500	35.3867
12550	35.0949
12600	37.9599
12650	35.3828
12700	37.5522
12750	36.7681
12800	40.6499
12850	42.4116
12900	40.6819
12950	44.4265
13000	42.2174
13050	46.3957
13100	45.3218
13150	46.2234
13200	44.0942
13250	44.1797
13300	45.6264
13350	43.8882
13400	44.0253
13450	45.171
13500	42.2481
13550	41.3102
13600	41.8524
13650	42.5189
13700	46.5334
13750	46.357
13800	46.9119
13850	49.2578
13900	51.1587
13950	52.4405
14000	54.23
14050	54.3997
14100	56.9867
14150	53.529
14200	54.5444
14250	51.0263
14300	51.4582
14350	51.6695
14400	51.6322
14450	53.7478
14500	50.0895
14550	45.4609
14600	45.9037
14650	48.857
14700	50.9218
14750	49.6251
14800	50.832
14850	48.8132
14900	49.4224
14950	46.4781
15000	47.9182
15050	48.5503
15100	46.2481
15150	49.4665
15200	48.7389
15250	48.4868
15300	50.1986
15350	51.4848
15400	53.4896
15450	51.9448
15500	53.8111
15550	56.0288
15600	54.6556
15650	55.3087
15700	54.9996
15750	53.5679
15800	52.6578
15850	51.0824
15900	48.9944
15950	47.9771
16000	47.6337
16050	49.1131
16100	50.9529
16150	50.8441
16200	54.5047
16250	51.9509
16300	52.9787
16350	53.2999
16400	53.501
16450	54.8487
16500	54.2381
16550	54.1523
16600	57.3109
16650	58.3978
16700	55.7434
16750	52.7966
16800	54.7905
16850	54.7805
16900	53.2772
16950	49.6057
17000	51.569
17050	51.3932
17100	54.812
17150	51.5034
17200	52.7798
17250	55.1001
17300	55.2508
17350	55.7838
17400	55.1453
17450	54.0439
17500	53.6286
17550	55.4361
17600	49.7005
17650	50.5031
17700	50.311
17750	51.3463
17800	50.2029
17850	51.265
17900	50.4478
17950	52.4509
18000	52.6871
18050	50.3075
18100	48.946
18150	50.0887
18200	48.5694
18250	50.34
18300	50.7929
18350	49.5761
18400	48.6128
18450	45.4295
18500	47.222
18550	48.1402
18600	45.9617
18650	47.3771
18700	48.4036
18750	49.7324
18800	52.128
18850	55.1978
18900	56.0589
18950	55.0911
19000	53.7852
19050	52.1502
19100	49.4235
19150	50.6644
19200	52.6248
19250	54.8307
19300	53.9983
19350	55.593
19400	54.9944
19450	56.8891
19500	54.4209
19550	54.2449
19600	50.5715
19650	50.6371
19700	50.5561
19750	52.4277
19800	53.1924
19850	56.9912
19900	57.4371
19950	59.516
20000	58.2098
20050	56.0951
20100	55.615
20150	55.4132
20200	55.4314
20250	56.4548
20300	55.5037
20350	55.7
20400	54.1259
20450	55.0089
20500	54.8586
20550	51.6076
20600	49.8429
20650	49.3316
20700	47.6576
20750	46.0916
20800	48.3103
20850	45.861
20900	47.7051
20950	50.2909
21000	52.2154
21050	52.3954
21100	54.7057
21150	52.8443
21200	51.9958
21250	51.9916
21300	53.4249
21350	54.9799
21400	53.7541
21450	52.4301
21500	52.0768
21550	55.16
21600	55.4146
21650	53.4517
21700	52.6379
21750	54.854
21800	55.5747
21850	53.0843
21900	51.5253
21950	52.846
22000	51.3424
22050	51.4006
22100	53.8128
22150	55.9813
22200	54.1324
22250	55.0404
22300	54.3399
22350	54.0622
22400	55.9789
22450	55.3393
22500	53.7231
22550	54.6114
22600	51.8695
22650	50.5472
22700	51.3504
22750	48.6871
22800	48.4799
22850	49.4658
22900	48.6235
22950	47.5438
23000	47.3713
23050	45.3235
23100	46.4066
23150	43.8408
23200	44.2833
23250	44.6868
23300	42.2291
23350	42.9496
23400	41.9817
23450	42.6395
23500	41.874
23550	42.6126
23600	41.9778
23650	44.434
23700	45.49
23750	45.3157
23800	44.439
23850	45.7191
23900	44.6656
23950	43.4775
24000	42.4399
24050	43.0265
24100	41.7902
24150	42.8255
24200	42.7332
24250	41.8688
24300	42.0136
24350	40.9586
24400	42.6178
24450	41.3756
24500	43.1821
24550	42.5217
24600	42.2366
24650	42.4699
24700	44.4758
24750	42.244
24800	42.496
24850	44.1697
24900	42.937
24950	43.8308
25000	41.9525
25050	43.6552
25100	45.6785
25150	45.7128
25200	45.5428
25250	45.624
25300	46.7054
25350	46.5701
25400	46.1647
25450	45.5899
25500	48.4126
25550	47.8362
25600	45.7029
25650	46.4769
25700	45.1053
25750	43.6972
25800	43.3091
25850	43.1515
25900	42.3727
25950	40.3788
26000	44.3878
26050	43.3935
26100	42.2355
26150	43.9163
26200	42.8525
26250	42.6819
26300	40.6824
26350	41.7263
26400	39.8279
26450	41.372
26500	41.1986
26550	41.9446
26600	43.1974
26650	42.9752
26700	43.6237
26750	44.5006
26800	43.7522
26850	45.0779
26900	44.0914
26950	44.1615
27000	42.0436
27050	42.3093
27100	41.8982
27150	40.8474
27200	39.9118
27250	41.0423
27300	40.6678
27350	43.142
27400	42.7244
27450	44.7881
27500	43.5905
27550	45.3162
27600	46.8776
27650	48.0649
27700	46.5265
27750	45.9357
27800	46.884
27850	44.1177
27900	45.4833
27950	47.593
28000	49.901
28050	51.8233
28100	52.9672
28150	52.3119
28200	53.3404
28250	51.9512
28300	50.8812
28350	52.026
28400	52.2076
28450	52.3695
28500	50.8799
28550	50.0803
28600	48.4253
28650	49.0362
28700	49.5026
28750	49.1045
28800	53.1477
28850	50.9262
28900	49.8518
28950	48.4847
29000	46.8384
29050	44.9126
29100	46.3077
29150	43.1234
29200	43.2666
29250	44.7419
29300	44.4872
29350	41.4815
29400	44.661
29450	44.9161
29500	41.2518
29550	41.2984
29600	40.8065
29650	40.4917
29700	37.4276
29750	35.7693
29800	39.0436
29850	39.918
29900	38.6831
29950	39.079
30000	37.3025
30050	38.404
30100	41.9794
30150	43.2501
30200	42.2923
30250	44.1454
30300	43.5173
30350	43.5221
30400	44.303
30450	43.78
30500	44.9265
30550	44.1826
30600	44.9426
30650	44.3583
30700	43.8872
30750	46.0127
30800	46.2491
30850	46.8425
30900	47.401
30950	49.7995
31000	47.4839
31050	47.5681
31100	47.5088
31150	47.1223
31200	48.5196
31250	50.4908
31300	47.3164
31350	47.4123
31400	46.3211
31450	44.8601
31500	44.2921
31550	46.4461
31600	45.4064
31650	44.9079
31700	46.9507
31750	45.1418
31800	44.1548
31850	42.9391
31900	40.8794
31950	43.5514
32000	44.3918
32050	45.4422
32100	47.3373
32150	44.3194
32200	41.6141
32250	42.6288
32300	44.2342
32350	45.2782
32400	46.147
32450	45.8243
32500	46.5309
32550	47.2935
32600	47.122
32650	46.594
32700	48.6694
32750	47.064
32800	48.418
32850	47.1989
32900	47.6362
32950	49.2353
33000	47.3472
33050	47.2879
33100	48.2674
33150	47.6338
33200	44.7776
33250	45.5883
33300	47.3829
33350	47.4225
33400	48.1327
33450	52.0816
33500	52.6658
33550	54.3095
33600	54.3847
33650	51.577
33700	54.7347
33750	53.5979
33800	56.1831
33850	55.193
33900	54.2797
33950	55.692
34000	53.9773
34050	54.3704
34100	55.4479
34150	57.3985
34200	56.8205
34250	55.6514
34300	54.8047
34350	52.7366
34400	54.3605
34450	55.424
34500	55.3005
34550	55.3345
34600	55.0204
34650	56.5559
34700	54.8525
34750	54.1171
34800	55.1912
34850	55.0841
34900	57.2998
34950	56.0715
35000	56.6798
35050	56.8901
35100	57.9322
35150	57.957
35200	59.3134
35250	56.8798
35300	58.3791
35350	57.3566
35400	59.3504
35450	59.03
35500	56.1512
35550	57.4012
35600	58.5956
35650	56.2813
35700	56.3416
35750	55.6573
35800	53.0212
35850	51.6927
35900	52.5006
35950	56.0137
36000	56.1289
36050	60.2161
36100	62.0985
36150	60.1123
36200	59.4458
36250	61.5876
36300	63.0687
36350	62.0251
36400	63.11
36450	60.0402
36500	60.941
36550	58.0018
36600	60.8995
36650	59.2165
36700	60.3777
36750	60.821
36800	58.5164
36850	57.5594
36900	57.8891
36950	58.5891
37000	58.6863
37050	58.0896
37100	58.0618
37150	59.9938
37200	58.0575
37250	60.0346
37300	57.7956
37350	57.4844
37400	58.517
37450	54.4363
37500	54.4401
37550	55.9691
37600	52.6594
37650	53.9402
37700	55.9942
37750	55.8787
37800	53.2147
37850	57.8601
37900	57.6162
37950	56.0196
38000	55.4602
38050	55.1262
38100	55.5599
38150	53.6396
38200	54.6611
38250	55.0744
38300	54.6414
38350	53.2204
38400	52.1275
38450	52.0352
38500	52.0369
38550	49.6961
38600	47.7748
38650	47.7943
38700	47.2632
38750	49.9192
38800	52.2683
38850	54.011
38900	51.7482
38950	54.4481
39000	54.1225
39050	54.1797
39100	53.2326
39150	53.2856
39200	53.8348
39250	56.1543
39300	55.6833
39350	55.938
39400	56.7846
39450	57.6727
39500	55.9274
39550	54.6007
39600	57.5995
39650	58.1727
39700	58.4737
39750	57.0213
39800	58.0128
39850	56.9373
39900	57.3393
39950	56.2074
40000	57.6984
40050	58.3043
40100	56.2686
40150	54.1738
40200	56.1546
40250	55.5609
40300	58.0695
40350	56.6719
40400	55.8687
40450	56.9053
40500	55.5666
40550	56.9295
40600	55.3981
40650	57.3998
40700	58.5074
40750	56.1132
40800	56.2186
40850	59.9938
40900	59.2585
40950	60.1654
41000	61.6292
41050	61.8009
41100	62.0993
41150	62.7547
41200	62.3344
41250	61.9844
41300	62.2794
41350	61.3231
41400	59.5948
41450	60.8571
41500	60.3035
41550	62.9173
41600	63.4101
41650	64.7324
41700	66.7698
41750	64.1894
41800	65.0899
41850	65.2333
41900	64.6172
41950	62.4172
42000	63.5498
42050	64.3149
42100	63.8577
42150	62.9534
42200	63.5906
42250	63.9777
42300	64.0517
42350	64.1781
42400	63.2561
42450	62.8916
42500	60.8167
42550	62.6916
42600	64.0292
42650	63.4625
42700	62.8164
42750	63.853
42800	66.0123
42850	66.2312
42900	65.905
42950	65.8966
43000	65.6681
43050	64.9778
43100	64.9187
43150	66.3443
43200	65.6962
43250	67.6036
43300	65.7811
43350	67.0469
43400	69.9559
43450	71.0528
43500	72.5598
43550	71.6938
43600	70.3295
43650	71.833
43700	72.8749
43750	74.9239
43800	73.217
43850	71.7482
43900	69.3862
43950	70.4611
44000	68.5967
44050	66.0443
44100	66.6326
44150	66.2521
44200	66.1399
44250	65.2695
44300	67.2936
44350	66.3652
44400	68.1567
44450	67.855
44500	71.9903
44550	71.7917
44600	72.8344
44650	72.7539
44700	72.2108
44750	73.7331
44800	75.4505
44850	74.3387
44900	74.0297
44950	72.6735
45000	73.3787
45050	72.704
45100	73.0577
45150	74.509
45200	72.5926
45250	73.818
45300	75.5457
45350	75.4538
45400	73.3939
45450	77.6355
45500	75.9439
45550	72.261
45600	70.2798
45650	69.4844
45700	70.2175
45750	69.5604
45800	65.4466
45850	67.6703
45900	69.1794
45950	71.4191
46000	69.8063
46050	66.7117
46100	64.8523
46150	64.2027
46200	64.0597
46250	65.931
46300	63.4949
46350	64.0955
46400	63.2945
46450	63.5762
46500	65.9117
46550	67.3424
46600	62.5494
46650	64.4513
46700	64.0533
46750	64.7736
46800	64.0543
46850	65.3929
46900	66.4515
46950	62.7379
47000	64.6479
47050	64.037
47100	68.1885
47150	69.3128
47200	69.3445
47250	66.5945
47300	66.4146
47350	67.3125
47400	66.556
47450	67.5114
47500	68.2819
47550	69.061
47600	66.7525
47650	67.6378
47700	65.1457
47750	64.2846
47800	64.2605
47850	63.1783
47900	61.8023
47950	62.3322
48000	65.3956
48050	65.5873
48100	63.3663
48150	63.2913
48200	62.6605
48250	62.5005
48300	63.4601
48350	63.3946
48400	63.5632
48450	60.8673
48500	60.9595
48550	63.8611
48600	62.7529
48650	62.1075
48700	65.6093
48750	69.8724
48800	71.078
48850	68.8311
48900	69.1392
48950	68.1295
49000	67.4257
49050	68.2441
49100	70.5813
49150	69.2474
49200	67.3449
49250	67.178
49300	64.6555
49350	63.018
49400	60.7448
49450	61.1265
49500	58.909
49550	60.5702
49600	60.1916
49650	57.0297
49700	55.8937
49750	57.3351
49800	58.6299
49850	57.2331
49900	58.5057
49950	58.9848
50000	59.1868
50050	59.6446
50100	61.4781
50150	60.083
50200	57.3691
50250	57.4918
50300	57.3776
50350	57.9901
50400	59.0161
50450	59.2961
50500	60.4889
50550	60.651
50600	60.2943
50650	62.6795
50700	61.5105
50750	60.7924
50800	59.8423
50850	61.2141
50900	60.8365
50950	58.1564
51000	57.3555
51050	57.9404
51100	56.8346
51150	53.9787
51200	49.9944
51250	49.1821
51300	46.3113
51350	45.2261
51400	45.5602
51450	46.9615
51500	48.6486
51550	47.5968
51600	46.6927
51650	46.9948
51700	47.1444
51750	47.9168
51800	46.6303
51850	44.8612
51900	46.63
51950	47.8585
52000	48.215
52050	48.2536
52100	46.4953
52150	48.1339
52200	47.5918
52250	45.5027
52300	45.8384
52350	45.6793
52400	43.4832
52450	44.9633
52500	42.9459
52550	43.1653
52600	42.8995
52650	42.729
52700	43.4606
52750	41.7911
52800	41.6648
52850	41.4083
52900	40.8627
52950	40.9318
53000	41.5594
53050	39.3307
53100	39.4466
53150	37.9838
53200	34.2245
53250	34.3536
53300	36.0189
53350	38.4971
53400	35.5933
53450	35.016
53500	34.4923
53550	36.4886
53600	37.4151
53650	35.9399
53700	37.5609
53750	37.9713
53800	38.0652
53850	39.5264
53900	39.7693
53950	39.1597
54000	39.1554
54050	38.6473
54100	39.2068
54150	39.6456
54200	38.9377
54250	40.3387
54300	41.4857
54350	37.3608
54400	40.2809
54450	40.9021
54500	40.5563
54550	43.1103
54600	41.9304
54650	43.6619
54700	42.3664
54750	39.6654
54800	41.1332
54850	41.239
54900	40.3221
54950	38.4635
55000	37.4162
55050	36.2753
55100	36.2611
55150	36.9229
55200	35.7416
55250	37.3292
55300	38.4497
55350	37.2472
55400	37.6107
55450	37.7907
55500	34.5393
55550	37.1016
55600	37.5107
55650	35.7329
55700	36.9514
55750	35.9901
55800	33.5943
55850	33.7277
55900	36.3016
55950	33.2469
56000	35.0099
56050	32.6129
56100	34.9767
56150	34.7192
56200	34.6841
56250	36.1601
56300	36.832
56350	37.6085
56400	37.9335
56450	39.3835
56500	39.3328
56550	38.2102
56600	36.9954
56650	39.3857
56700	39.1025
56750	40.1123
56800	40.5386
56850	39.0718
56900	40.8663
56950	39.4844
57000	40.0615
57050	40.8566
57100	43.2521
57150	40.6742
57200	38.5903
57250	38.3409
57300	34.9388
57350	35.58
57400	34.9985
57450	35.5371
57500	34.4198
57550	34.8369
57600	36.5833
57650	36.1781
57700	37.8393
57750	37.5818
57800	37.2789
57850	36.1777
57900	33.4113
57950	34.353
58000	32.8078
58050	33.305
58100	33.6496
58150	35.4922
58200	36.7101
58250	35.4969
58300	34.078
58350	32.5526
58400	31.3684
58450	28.8433
58500	27.4053
58550	26.6178
58600	24.1545
58650	25.2505
58700	24.4192
58750	23.8655
58800	23.7671
58850	21.6167
58900	22.1151
58950	23.2195
59000	22.3998
59050	23.5111
59100	24.7698
59150	23.7414
59200	25.1521
59250	26.3562
59300	29.5959
59350	28.2621
59400	25.9656
59450	25.0252
59500	23.9378
59550	22.3848
59600	23.0679
59650	26.5408
59700	24.5805
59750	27.0104
59800	23.7582
59850	25.1655
59900	24.8337
59950	28.4388
60000	29.6851
60050	28.4941
60100	28.0024
60150	28.9576
60200	27.087
60250	25.9739
60300	27.9641
60350	32.2365
60400	30.4336
60450	30.9722
60500	33.3457
60550	32.0565
60600	30.9162
60650	30.1371
60700	27.135
60750	29.8587
60800	28.9192
60850	26.7006
60900	26.7113
60950	26.1494
61000	24.2874
61050	26.3113
61100	25.8953
61150	30.3736
61200	30.5729
61250	35.6361
61300	34.7047
61350	34.4535
61400	34.4466
61450	33.5128
61500	33.484
61550	33.2999
61600	32.0737
61650	33.1915
61700	35.0366
61750	34.2669
61800	34.0675
61850	31.7272
61900	32.5791
61950	32.6426
62000	32.5102
62050	31.7569
62100	35.5265
62150	35.0126
62200	36.0842
62250	38.1164
62300	35.9101
62350	34.4585
62400	33.2722
62450	32.9305
62500	34.0237
62550	34.4587
62600	33.0723
62650	35.0996
62700	38.0116
62750	36.4103
62800	38.0349
62850	38.4277
62900	38.2435
62950	40.6291
63000	41.8132
63050	44.5014
63100	42.7503
63150	43.2162
63200	46.2225
63250	42.684
63300	42.9675
63350	42.5002
63400	40.8801
63450	40.243
63500	40.6454
63550	40.9062
63600	39.6481
63650	38.4249
63700	36.3179
63750	36.4509
63800	33.4081
63850	35.1864
63900	33.6332
63950	33.3449
64000	32.1251
64050	33.4651
64100	32.7889
64150	34.4931
64200	35.7459
64250	34.5885
64300	32.081
64350	30.7847
64400	28.917
64450	31.2061
64500	28.7482
64550	29.348
64600	28.3106
64650	28.8561
64700	27.1125
64750	29.9271
64800	27.2266
64850	26.463
64900	26.5012
64950	27.8455
65000	26.9607
65050	29.9448
65100	30.1659
65150	30.6597
65200	30.0506
65250	30.4123
65300	30.7666
65350	28.9763
65400	28.7852
65450	30.8877
65500	31.7919
65550	33.6835
65600	35.3687
65650	35.7631
65700	37.0664
65750	37.2729
65800	40.011
65850	36.6168
65900	40.264
65950	38.4634
66000	39.2158
66050	38.8431
66100	38.2212
66150	37.1202
66200	37.4427
66250	37.8204
66300	35.808
66350	36.2694
66400	36.2245
66450	39.6104
66500	40.892
66550	40.1459
66600	44.2028
66650	44.6
66700	42.8511
66750	42.5138
66800	40.8121
66850	43.53
66900	43.8596
66950	42.581
67000	41.8312
67050	42.58
67100	45.2851
67150	45.4202
67200	46.4417
67250	47.5655
67300	49.4269
67350	48.9033
67400	49.737
67450	51.314
67500	50.0709
67550	49.9843
67600	51.6427
67650	52.252
67700	52.2598
67750	56.0389
67800	54.0792
67850	54.71
67900	52.4817
67950	53.9662
68000	53.6972
68050	53.5011
68100	52.8964
68150	53.053
68200	53.0264
68250	53.6967
68300	54.0758
68350	53.9532
68400	52.458
68450	51.2217
68500	52.7486
68550	54.8639
68600	54.3176
68650	56.1235
68700	56.1122
68750	55.3374
68800	54.4424
68850	56.3263
68900	55.1529
68950	56.4017
69000	57.1514
69050	56.8746
69100	55.9785
69150	55.6685
69200	54.5973
69250	54.4957
69300	56.8628
69350	57.8064
69400	59.3742
69450	59.3204
69500	59.6702
69550	58.8218
69600	58.9886
69650	57.2554
69700	58.5808
69750	60.1687
69800	60.4333
69850	60.6757
69900	62.2426
69950	61.6086
70000	60.8667
70050	61.3806
70100	62.9821
70150	63.6756
70200	63.7493
70250	63.9776
70300	63.2692
70350	61.9345
70400	61.5503
70450	62.4464
70500	62.0724
70550	62.4164
70600	63.0849
70650	64.498
70700	69.606
70750	66.7991
70800	67.3545
70850	66.0107
70900	67.5702
70950	67.549
71000	68.1323
71050	70.1175
71100	72.7712
71150	72.0022
71200	73.9794
71250	74.9142
71300	73.4874
71350	71.4976
71400	71.0111
71450	70.0066
71500	70.9951
71550	70.7588
71600	70.5413
71650	70.7669
71700	72.752
71750	74.0714
71800	75.391
71850	73.1713
71900	71.9637
71950	72.1084
72000	72.0759
72050	72.663
72100	71.3756
72150	71.1064
72200	71.5614
72250	74.6213
72300	77.2373
72350	72.9727
72400	74.1734
72450	73.6976
72500	77.8619
72550	77.9746
72600	74.5537
72650	74.5255
72700	72.0513
72750	69.2044
72800	74.0852
72850	74.5509
72900	73.1306
72950	70.1338
73000	66.7972
73050	64.6049
73100	64.981
73150	66.2893
73200	62.6439
73250	64.6931
73300	67.3589
73350	65.287
73400	65.8863
73450	65.231
73500	65.7298
73550	65.7348
73600	65.9225
73650	67.4614
73700	66.599
73750	69.8237
73800	68.0908
73850	67.1437
73900	67.3668
73950	67.3739
74000	66.1731
74050	65.8571
74100	63.7624
74150	60.4912
74200	59.7196
74250	62.4717
74300	61.7733
74350	61.22
74400	61.4081
74450	63.4909
74500	63.4303
74550	63.4129
74600	62.5827
74650	62.72
74700	63.7258
74750	62.9644
74800	63.7638
74850	65.1308
74900	66.5354
74950	65.3572
75000	64.5142
75050	65.5504
75100	65.2189
75150	63.6908
75200	64.0768
75250	64.7334
75300	65.0024
75350	63.5629
75400	64.2381
75450	65.9655
75500	64.3626
75550	63.8998
75600	63.0426
75650	64.3288
75700	64.8235
75750	64.842
75800	66.5506
75850	65.811
75900	66.7169
75950	69.0055
76000	67.5636
76050	69.322
76100	67.9328
76150	66.8237
76200	66.2678
76250	66.5051
76300	63.89
76350	66.7775
76400	65.7563
76450	65.5744
76500	66.8753
76550	66.1615
76600	65.4403
76650	66.713
76700	64.7256
76750	62.1177
76800	62.5099
76850	60.9477
76900	61.9141
76950	61.3062
77000	62.7943
77050	64.8064
77100	63.1081
77150	62.6008
77200	66.5459
77250	67.1158
77300	66.7075
77350	67.2756
77400	66.655
77450	67.4725
77500	65.2503
77550	61.953
77600	61.9459
77650	62.0041
77700	62.2213
77750	62.431
77800	62.1664
77850	65.4564
77900	69.6184
77950	69.4682
78000	70.877
78050	71.1214
78100	69.7401
78150	72.1002
78200	72.249
78250	72.0209
78300	68.6847
78350	69.7338
78400	68.0264
78450	68.2861
78500	69.5692
78550	67.9099
78600	66.8391
78650	66.378
78700	65.2259
78750	64.0045
78800	62.1753
78850	63.67
78900	64.7647
78950	65.5881
79000	65.3808
79050	66.4772
79100	64.843
79150	65.032
79200	62.5474
79250	63.7418
79300	63.092
79350	62.261
79400	60.5661
79450	59.4405
79500	58.4238
79550	60.6695
79600	59.6843
79650	60.6552
79700	61.5494
79750	63.6224
79800	62.8679
79850	61.5799
79900	62.8119
79950	61.7567
80000	59.9914
80050	57.506
80100	57.0827
80150	55.8142
80200	56.3721
80250	58.0283
80300	58.9619
80350	60.2489
80400	59.8616
80450	60.5698
80500	63.0607
80550	63.1731
80600	64.1041
80650	64.9973
80700	67.1364
80750	68.7079
80800	70.1646
80850	67.6524
80900	67.3088
80950	65.0236
81000	64.429
81050	64.457
81100	64.3186
81150	65.4478
81200	68.3171
81250	70.0503
81300	68.9118
81350	67.9346
81400	70.4457
81450	73.1626
81500	73.4645
81550	72.722
81600	72.747
81650	75.9328
81700	74.5134
81750	75.3083
81800	77.9305
81850	77.5462
81900	77.9335
81950	77.8446
82000	78.72
82050	76.7576
82100	76.2347
82150	78.6695
82200	79.2199
82250	81.333
82300	79.7505
82350	83.072
82400	84.8912
82450	84.1533
82500	86.0783
82550	88.7614
82600	86.5195
82650	85.8028
82700	84.9986
82750	84.6832
82800	84.9078
82850	84.1227
82900	85.0007
82950	84.3715
83000	85.6752
83050	85.6862
83100	88.9215
83150	86.1406
83200	83.56
83250	87.2649
83300	88.9254
83350	86.1443
83400	84.6749
83450	85.5677
83500	84.5165
83550	83.3584
83600	83.5605
83650	87.7217
83700	87.8427
83750	85.2667
83800	87.491
83850	87.4446
83900	88.9063
83950	86.0519
84000	83.4899
84050	85.4937
84100	83.6344
84150	80.8189
84200	84.5351
84250	86.5954
84300	86.1187
84350	81.5718
84400	79.8969
84450	79.4438
84500	78.5611
84550	79.1481
84600	81.2619
84650	81.5702
84700	80.6626
84750	83.0003
84800	85.5429
84850	87.1995
84900	86.2437
84950	85.7056
85000	85.169
85050	88.3039
85100	90.7295
85150	91.1741
85200	92.2762
85250	91.5927
85300	94.2771
85350	92.8
85400	93.6701
85450	92.108
85500	94.2726
85550	95.2678
85600	95.6079
85650	94.178
85700	96.7415
85750	96.7899
85800	95.5502
85850	95.4443
85900	97.19
85950	98.5361
86000	98.4335
86050	99.5121
86100	99.7534
86150	100.807
86200	99.9538
86250	98.7542
86300	98.3215
86350	97.2696
86400	99.6045
86450	98.6117
86500	95.9751
86550	96.5892
86600	97.5464
86650	98.0072
86700	99.887
86750	100.106
86800	100.321
86850	101.108
86900	101.002
86950	99.9694
87000	98.7889
87050	96.9491
87100	99.8993
87150	101.483
87200	99.9554
87250	99.8982
87300	100.529
87350	101.804
87400	101.711
87450	98.8566
87500	100.436
87550	102.699
87600	103.493
87650	102.459
87700	102.894
87750	106.126
87800	105.926
87850	102.544
87900	106.93
87950	109.999
88000	110.696
88050	108.412
88100	107.68
88150	106.075
88200	107.225
88250	105.091
88300	103.98
88350	103.765
88400	101.301
88450	102.876
88500	104.789
88550	104.9
88600	105.249
88650	107.154
88700	107.412
88750	107.62
88800	109.468
88850	111.333
88900	112.312
88950	112.556
89000	111.75
89050	112
89100	111.793
89150	113.609
89200	114.179
89250	115.124
89300	116.202
89350	116.887
89400	117.369
89450	117.303
89500	118.615
89550	118.399
89600	120.199
89650	120.203
89700	120.186
89750	121.133
89800	117.902
89850	117.02
89900	118.123
89950	116.763
90000	116.09
90050	116.965
90100	116.424
90150	119.335
90200	122.222
90250	123.637
90300	122.046
90350	122.404
90400	121.305
90450	122.141
90500	120.583
90550	121.776
90600	120.936
90650	120.079
90700	116.363
90750	116.666
90800	115.567
90850	116.89
90900	114.125
90950	114.356
91000	114.59
91050	113.463
91100	113.383
91150	112.96
91200	116.235
91250	118.728
91300	116.095
91350	117.387
91400	118.118
91450	113.724
91500	112.446
91550	113.568
91600	114.323
91650	115.085
91700	116.728
91750	117.999
91800	119.467
91850	121.581
91900	120.85
91950	119.45
92000	118.155
92050	117.494
92100	115.503
92150	118.242
92200	118.881
92250	118.119
92300	117.368
92350	117.908
92400	118.833
92450	119.054
92500	117.273
92550	115.211
92600	113.703
92650	113.634
92700	113.376
92750	114.528
92800	113.34
92850	115.577
92900	114.309
92950	114.177
93000	113.503
93050	115.903
93100	117.611
93150	114.059
93200	112.111
93250	113.13
93300	114.735
93350	115.02
93400	115.469
93450	118.257
93500	115.279
93550	114.572
93600	114.846
93650	116.783
93700	117.128
93750	115.913
93800	117.747
93850	116.165
93900	115.628
93950	113.881
94000	112.526
94050	110.475
94100	111.927
94150	114.415
94200	114.489
94250	114.029
94300	112.462
94350	111.323
94400	111.101
94450	108.577
94500	108.395
94550	111.074
94600	111.054
94650	111.859
94700	110.321
94750	110.435
94800	110.701
94850	109.312
94900	111.155
94950	110.543
95000	108.467
95050	109.419
95100	108.915
95150	110.909
95200	111.941
95250	112.518
95300	113.7
95350	114.549
95400	112.813
95450	111.507
95500	112.884
95550	113.972
95600	113.239
95650	111.933
95700	112.668
95750	113.619
95800	112.553
95850	112.564
95900	111.342
95950	111.15
96000	111.05
96050	112.388
96100	114.118
96150	111.765
96200	113.031
96250	111.378
96300	111.811
96350	113.226
96400	113.605
96450	111.768
96500	110.465
96550	111.958
96600	111.782
96650	109.727
96700	109.637
96750	109.112
96800	108.769
96850	107.219
96900	105.913
96950	106.573
97000	107.105
97050	107.249
97100	109.165
97150	107.19
97200	104.311
97250	106.04
97300	105.915
97350	106.572
97400	108.214
97450	108.973
97500	111.038
97550	111.285
97600	111.618
97650	108.687
97700	108.061
97750	109.142
97800	108.468
97850	109.457
97900	109.401
97950	108.102
98000	105.653
98050	104.188
98100	102.229
98150	101.707
98200	101.485
98250	102.605
98300	102.722
98350	105.939
98400	107.775
98450	106.263
98500	106.572
98550	107.075
98600	109.817
98650	109.696
98700	111.63
98750	111.874
98800	112.714
98850	111.085
98900	110.193
98950	112.111
99000	110.564
99050	109.331
99100	109.996
99150	113.668
99200	115.403
99250	116.204
99300	115.038
99350	116.352
99400	117.248
99450	116.355
99500	116.35
99550	117.031
99600	118.275
99650	117.887
99700	117.862
99750	116.167
99800	115.029
99850	113.965
99900	114.904
[truncated: 2,002 more rows]

## Sheet: S5B Data
S5B Data
Time (ps)	Distance (Å) Residues 427-450
50	46.9613
100	49.5225		maximum distance (Å)		70.315
150	47.6604
200	49.6167
250	45.9328
300	46.3124
350	46.1282
400	49.1736
450	52.241
500	50.5639
550	50.6641
600	50.2376
650	49.0089
700	50.9592
750	47.9318
800	50.8417
850	51.789
900	51.6641
950	49.3277
1000	48.1192
1050	43.6769
1100	44.2842
1150	43.6734
1200	45.3953
1250	45.7061
1300	44.3928
1350	43.9459
1400	46.4947
1450	47.1203
1500	47.3586
1550	47.6355
1600	43.9644
1650	44.6756
1700	45.6431
1750	43.6875
1800	47.0886
1850	48.7115
1900	48.5401
1950	47.5669
2000	43.5596
2050	44.3453
2100	42.3858
2150	42.7931
2200	43.8477
2250	48.202
2300	47.3788
2350	48.505
2400	45.8135
2450	46.65
2500	44.6919
2550	45.3737
2600	43.7688
2650	44.1376
2700	42.9702
2750	41.8079
2800	42.5018
2850	39.7148
2900	40.4777
2950	36.9898
3000	37.7872
3050	39.5779
3100	40.0715
3150	40.5969
3200	40.4075
3250	39.3111
3300	42.0438
3350	41.874
3400	41.8468
3450	41.7019
3500	40.7171
3550	41.8954
3600	40.1958
3650	40.4732
3700	39.4735
3750	36.8751
3800	37.3955
3850	38.0808
3900	37.3753
3950	37.0557
4000	36.8105
4050	36.4129
4100	39.7082
4150	39.9259
4200	40.1343
4250	41.7785
4300	43.224
4350	43.4165
4400	42.0957
4450	41.2248
4500	41.61
4550	40.8745
4600	38.2852
4650	37.6216
4700	36.7868
4750	39.088
4800	34.0716
4850	34.7994
4900	33.0143
4950	33.1019
5000	34.0735
5050	35.6232
5100	34.8373
5150	37.4048
5200	36.2704
5250	37.6404
5300	38.2354
5350	41.1053
5400	41.5962
5450	39.7902
5500	36.2959
5550	39.7914
5600	39.2131
5650	38.0325
5700	42.0379
5750	42.0326
5800	42.9568
5850	41.0802
5900	41.8643
5950	41.6482
6000	41.9295
6050	43.8604
6100	44.0898
6150	44.5961
6200	45.7498
6250	46.1139
6300	42.5934
6350	43.1141
6400	43.483
6450	44.6895
6500	46.5928
6550	45.8779
6600	43.2997
6650	41.2373
6700	40.3243
6750	40.0177
6800	42.7311
6850	41.0602
6900	41.1609
6950	38.6258
7000	41.3458
7050	40.8243
7100	40.9295
7150	42.3306
7200	41.4378
7250	47.2424
7300	44.8525
7350	42.8812
7400	44.108
7450	41.8655
7500	44.8162
7550	43.8361
7600	43.4418
7650	43.2265
7700	44.2274
7750	43.8627
7800	41.7273
7850	41.7021
7900	40.8094
7950	37.6878
8000	38.2283
8050	37.7863
8100	38.9421
8150	37.1677
8200	40.4429
8250	42.2634
8300	43.7511
8350	43.4959
8400	42.884
8450	43.7806
8500	41.0279
8550	41.7486
8600	41.5544
8650	41.7078
8700	40.3148
8750	42.1048
8800	42.1724
8850	41.4415
8900	40.7596
8950	42.2101
9000	44.1964
9050	45.2236
9100	43.2664
9150	43.9014
9200	41.8061
9250	41.1835
9300	42.6985
9350	42.8594
9400	42.7069
9450	42.6146
9500	43.188
9550	41.3099
9600	40.2012
9650	41.4341
9700	40.2031
9750	40.9997
9800	41.9508
9850	42.4211
9900	42.8222
9950	41.5626
10000	40.5611
10050	39.5742
10100	43.2486
10150	43.8198
10200	43.633
10250	46.4124
10300	45.2522
10350	44.7088
10400	43.8082
10450	44.3529
10500	44.3426
10550	45.711
10600	47.7455
10650	46.439
10700	45.0676
10750	45.7123
10800	44.7539
10850	47.0484
10900	45.4762
10950	45.8657
11000	47.2529
11050	46.1676
11100	46.8173
11150	46.5446
11200	45.541
11250	45.7372
11300	45.2345
11350	47.0714
11400	44.49
11450	46.277
11500	43.4116
11550	42.6109
11600	42.1388
11650	45.072
11700	45.0531
11750	47.7723
11800	48.1348
11850	46.432
11900	44.8547
11950	45.1858
12000	45.3125
12050	42.6131
12100	44.5298
12150	45.158
12200	44.763
12250	43.1904
12300	41.3506
12350	43.9965
12400	43.9872
12450	44.5216
12500	43.6009
12550	44.5421
12600	44.1592
12650	45.8287
12700	46.0699
12750	44.5152
12800	42.539
12850	40.8956
12900	40.9541
12950	39.8222
13000	39.3438
13050	38.8066
13100	40.5838
13150	40.1248
13200	41.4989
13250	41.149
13300	41.7618
13350	42.5326
13400	43.8608
13450	42.673
13500	43.2086
13550	43.7193
13600	46.8701
13650	47.1143
13700	48.2009
13750	48.8408
13800	48.6623
13850	50.7155
13900	51.679
13950	50.4546
14000	50.0146
14050	51.5366
14100	51.6479
14150	48.2937
14200	47.9534
14250	48.2097
14300	48.4474
14350	49.0177
14400	48.3834
14450	48.2243
14500	47.9834
14550	48.9504
14600	45.6063
14650	43.477
14700	41.8287
14750	42.556
14800	41.3891
14850	42.3954
14900	38.4432
14950	40.1073
15000	38.525
15050	35.7271
15100	33.9319
15150	33.5503
15200	36.3474
15250	37.8099
15300	35.9123
15350	37.4955
15400	38.4585
15450	37.5229
15500	36.5257
15550	37.1371
15600	37.1718
15650	36.0011
15700	33.8814
15750	34.0904
15800	32.9002
15850	34.0413
15900	34.2436
15950	33.2527
16000	36.3501
16050	34.062
16100	33.4016
16150	36.8639
16200	36.9097
16250	37.2326
16300	38.0759
16350	38.2435
16400	37.5799
16450	36.4879
16500	34.1484
16550	35.746
16600	35.6793
16650	35.6389
16700	36.4119
16750	39.2309
16800	38.0012
16850	37.2157
16900	36.1219
16950	36.4689
17000	39.1989
17050	39.2691
17100	38.6362
17150	37.9626
17200	38.177
17250	39.5843
17300	39.2099
17350	39.85
17400	40.9487
17450	41.1641
17500	42.1077
17550	38.3515
17600	38.9098
17650	38.546
17700	35.9429
17750	34.9003
17800	35.101
17850	34.6603
17900	35.5077
17950	37.8333
18000	39.3123
18050	37.9207
18100	35.7251
18150	35.9957
18200	35.6131
18250	36.0924
18300	37.0012
18350	37.7254
18400	38.8341
18450	39.7916
18500	38.3786
18550	41.6003
18600	40.2117
18650	41.0709
18700	39.7265
18750	37.4674
18800	40.524
18850	39.3346
18900	40.2007
18950	39.5183
19000	39.2184
19050	39.3173
19100	39.432
19150	41.346
19200	41.5419
19250	39.5697
19300	35.6443
19350	33.6087
19400	34.7481
19450	33.0241
19500	32.7001
19550	32.2958
19600	32.5409
19650	33.9947
19700	33.7276
19750	32.293
19800	35.1181
19850	34.471
19900	34.3979
19950	36.6225
20000	36.2528
20050	37.6367
20100	38.9863
20150	36.8665
20200	35.6638
20250	32.5096
20300	32.0224
20350	31.6084
20400	34.3024
20450	32.6045
20500	34.2267
20550	34.471
20600	34.4536
20650	35.2703
20700	33.3224
20750	34.2129
20800	32.5664
20850	30.4258
20900	29.4603
20950	32.0833
21000	28.2628
21050	29.8797
21100	28.8787
21150	31.4212
21200	31.2161
21250	28.9214
21300	31.7692
21350	24.9792
21400	26.9397
21450	25.3277
21500	26.6216
21550	26.4076
21600	23.7125
21650	21.2391
21700	24.7562
21750	21.5217
21800	24.368
21850	25.424
21900	26.7815
21950	28.5303
22000	27.1189
22050	29.1023
22100	28.8625
22150	28.8181
22200	28.9907
22250	25.6247
22300	26.6019
22350	19.432
22400	21.2811
22450	17.5563
22500	15.9762
22550	19.0573
22600	20.1779
22650	18.332
22700	19.0809
22750	18.1544
22800	19.9062
22850	17.7984
22900	18.5615
22950	19.4256
23000	18.7506
23050	20.2501
23100	19.2876
23150	19.2978
23200	20.2854
23250	21.3965
23300	20.4808
23350	20.7708
23400	21.4519
23450	22.3044
23500	20.0459
23550	20.4895
23600	21.9008
23650	20.3529
23700	21.6439
23750	22.4599
23800	22.512
23850	24.3415
23900	29.3332
23950	28.1954
24000	28.5299
24050	26.5185
24100	28.1598
24150	26.5039
24200	29.8248
24250	29.419
24300	28.542
24350	29.7937
24400	29.8366
24450	30.7117
24500	31.5149
24550	30.6967
24600	29.8109
24650	30.7628
24700	31.799
24750	31.5559
24800	33.9268
24850	34.9095
24900	35.3549
24950	38.9319
25000	39.76
25050	38.5763
25100	40.5946
25150	40.9865
25200	42.8265
25250	43.6086
25300	44.2307
25350	43.8191
25400	41.5065
25450	41.5645
25500	38.3615
25550	40.5251
25600	42.2359
25650	38.3728
25700	37.985
25750	37.2209
25800	36.7321
25850	37.8742
25900	38.8469
25950	40.0733
26000	40.6163
26050	39.2212
26100	40.1289
26150	38.6273
26200	37.1074
26250	36.4547
26300	37.3766
26350	36.6241
26400	34.3837
26450	35.3253
26500	37.3995
26550	34.2512
26600	33.9207
26650	36.4207
26700	37.0593
26750	38.911
26800	38.8314
26850	40.9991
26900	39.3898
26950	36.6369
27000	37.0103
27050	37.8446
27100	37.3371
27150	39.7544
27200	39.2103
27250	41.2146
27300	40.9444
27350	39.4685
27400	41.5825
27450	41.0208
27500	39.7735
27550	41.5099
27600	39.5648
27650	39.3611
27700	38.3515
27750	38.3971
27800	39.315
27850	40.2989
27900	38.797
27950	37.2517
28000	39.1095
28050	38.4224
28100	38.2376
28150	39.5994
28200	38.5101
28250	41.658
28300	39.0797
28350	42.5544
28400	37.5094
28450	38.5736
28500	37.7088
28550	37.0692
28600	36.7756
28650	34.8766
28700	36.7462
28750	36.3154
28800	36.0063
28850	38.4325
28900	38.0927
28950	36.6633
29000	36.1949
29050	37.0239
29100	39.7703
29150	40.4496
29200	38.3196
29250	37.8467
29300	37.1618
29350	36.6271
29400	39.0683
29450	40.4943
29500	40.3415
29550	39.8735
29600	39.9739
29650	36.6188
29700	37.9542
29750	36.6671
29800	34.881
29850	33.5742
29900	37.868
29950	39.5667
30000	38.5125
30050	38.9516
30100	36.8371
30150	38.1693
30200	39.5679
30250	39.2224
30300	36.7822
30350	36.9892
30400	34.668
30450	34.793
30500	35.9
30550	35.7165
30600	34.7479
30650	36.8421
30700	35.0966
30750	37.1083
30800	35.8205
30850	36.7529
30900	36.9103
30950	36.0779
31000	36.7543
31050	37.3279
31100	35.2257
31150	35.6615
31200	35.9709
31250	35.6425
31300	36.2626
31350	37.2907
31400	38.1988
31450	38.1481
31500	34.7845
31550	35.8691
31600	35.5422
31650	38.7716
31700	38.3162
31750	38.9713
31800	40.818
31850	39.3294
31900	42.3683
31950	39.847
32000	42.0004
32050	45.1819
32100	44.8022
32150	42.5202
32200	43.0654
32250	40.8341
32300	38.3855
32350	40.86
32400	41.976
32450	40.4106
32500	41.4835
32550	39.5054
32600	40.0424
32650	41.1494
32700	38.2525
32750	40.1513
32800	38.2916
32850	38.7332
32900	37.5084
32950	39.6309
33000	37.9736
33050	38.7484
33100	36.1388
33150	38.5253
33200	40.6767
33250	39.0721
33300	39.6913
33350	37.3354
33400	38.5872
33450	36.3345
33500	37.782
33550	36.5379
33600	36.4863
33650	36.5003
33700	35.5495
33750	36.9199
33800	38.9306
33850	38.6379
33900	38.4561
33950	37.1209
34000	35.3717
34050	35.0136
34100	35.5257
34150	34.9973
34200	34.4283
34250	33.6731
34300	35.4459
34350	37.3625
34400	36.8119
34450	38.9139
34500	39.3076
34550	36.5603
34600	36.4822
34650	36.4007
34700	36.2813
34750	36.7278
34800	34.8834
34850	37.2094
34900	35.4514
34950	34.2526
35000	36.0363
35050	38.7149
35100	38.84
35150	37.4461
35200	33.9908
35250	37.78
35300	37.1803
35350	36.5157
35400	38.8145
35450	37.31
35500	35.4434
35550	35.1824
35600	35.8433
35650	35.592
35700	37.9787
35750	37.9295
35800	36.8568
35850	38.6627
35900	38.3127
35950	37.9289
36000	37.7243
36050	38.8071
36100	39.0454
36150	42.822
36200	45.6372
36250	43.6733
36300	43.3376
36350	43.5418
36400	42.4564
36450	43.6623
36500	41.8846
36550	41.1856
36600	39.6976
36650	39.3177
36700	36.6554
36750	36.5353
36800	38.0647
36850	36.4096
36900	38.5766
36950	39.0081
37000	40.9798
37050	39.369
37100	39.4053
37150	40.6404
37200	42.0762
37250	39.6566
37300	39.7129
37350	37.9778
37400	38.7855
37450	41.3692
37500	41.9187
37550	39.7002
37600	38.9656
37650	36.7595
37700	40.0129
37750	38.9227
37800	42.8694
37850	42.9003
37900	42.5949
37950	41.2341
38000	42.4366
38050	41.0558
38100	40.6122
38150	41.3553
38200	41.1693
38250	40.4298
38300	41.9503
38350	36.8459
38400	38.1242
38450	38.9953
38500	36.864
38550	35.0079
38600	38.1329
38650	38.1346
38700	37.552
38750	37.4785
38800	36.5999
38850	35.8541
38900	35.5092
38950	38.7535
39000	39.0932
39050	38.4317
39100	39.0834
39150	37.0156
39200	38.0751
39250	38.335
39300	37.1127
39350	35.4008
39400	37.8118
39450	38.2871
39500	40.2298
39550	40.5877
39600	37.7384
39650	38.4721
39700	37.4355
39750	36.3361
39800	37.3928
39850	39.1347
39900	39.2733
39950	39.5197
40000	38.9393
40050	37.9367
40100	38.9868
40150	41.6018
40200	42.5623
40250	39.9937
40300	41.4917
40350	44.1982
40400	43.893
40450	47.4011
40500	44.3728
40550	43.7711
40600	44.4883
40650	43.7671
40700	40.786
40750	41.4391
40800	39.4596
40850	38.9374
40900	38.949
40950	40.2754
41000	39.675
41050	38.9037
41100	39.7701
41150	40.3634
41200	41.9715
41250	39.3369
41300	39.8236
41350	40.9223
41400	40.3087
41450	41.7025
41500	42.2053
41550	41.5588
41600	40.8174
41650	39.1191
41700	37.3864
41750	35.7523
41800	37.7081
41850	39.2149
41900	41.2324
41950	38.4488
42000	37.0165
42050	35.9262
42100	35.4473
42150	37.0316
42200	35.5619
42250	35.1398
42300	37.1077
42350	37.5739
42400	39.1475
42450	41.4386
42500	39.4437
42550	38.8866
42600	38.7911
42650	39.0998
42700	41.2454
42750	43.3754
42800	48.227
42850	46.5374
42900	46.6977
42950	47.1502
43000	45.7917
43050	44.4387
43100	40.9333
43150	43.7823
43200	41.5834
43250	40.5078
43300	38.7033
43350	37.9239
43400	37.8767
43450	35.0859
43500	37.078
43550	36.1654
43600	38.8736
43650	38.8051
43700	38.1747
43750	37.1172
43800	39.1825
43850	38.8271
43900	38.501
43950	40.0413
44000	37.6302
44050	37.6783
44100	37.1818
44150	35.4255
44200	37.0592
44250	37.9202
44300	37.391
44350	36.4636
44400	32.8604
44450	35.1302
44500	36.0599
44550	37.1222
44600	33.5535
44650	33.7629
44700	35.3578
44750	34.1599
44800	34.5449
44850	33.0143
44900	33.4404
44950	35.9631
45000	34.7892
45050	34.5339
45100	36.733
45150	36.6148
45200	35.2973
45250	32.9475
45300	34.2996
45350	35.8581
45400	36.0242
45450	35.9831
45500	34.2297
45550	35.567
45600	34.2872
45650	33.8095
45700	34.5452
45750	35.5115
45800	37
45850	35.6128
45900	35.8001
45950	36.3683
46000	37.1413
46050	35.7906
46100	34.2825
46150	34.3664
46200	32.9116
46250	33.3401
46300	32.1716
46350	31.7146
46400	30.2667
46450	32.9448
46500	32.1186
46550	31.6208
46600	34.6201
46650	29.4509
46700	30.5982
46750	28.1337
46800	30.0116
46850	30.1761
46900	30.4614
46950	30.0349
47000	28.6083
47050	27.1135
47100	27.3406
47150	24.2082
47200	25.0053
47250	26.1816
47300	25.2488
47350	24.7479
47400	23.658
47450	21.7702
47500	24.3137
47550	25.8308
47600	24.8258
47650	25.3088
47700	25.0626
47750	28.2959
47800	29.4235
47850	30.4887
47900	31.6397
47950	31.7902
48000	30.4844
48050	30.3478
48100	28.1425
48150	28.5875
48200	29.2161
48250	29.5948
48300	28.2354
48350	29.9383
48400	27.7085
48450	24.7365
48500	26.4692
48550	26.6507
48600	25.589
48650	25.992
48700	27.3291
48750	25.0337
48800	25.3316
48850	25.0076
48900	24.8587
48950	23.1995
49000	20.6363
49050	21.4094
49100	22.2068
49150	22.3734
49200	21.409
49250	20.8445
49300	19.9378
49350	19.8452
49400	21.7957
49450	22.6258
49500	23.0801
49550	21.1051
49600	21.1112
49650	22.9091
49700	23.6564
49750	23.187
49800	22.3898
49850	22.9323
49900	21.854
49950	22.2461
50000	25.5267
50050	26.0751
50100	24.7406
50150	23.2053
50200	22.0609
50250	21.7595
50300	22.6469
50350	23.7652
50400	26.527
50450	28.6576
50500	27.3216
50550	27.6423
50600	27.1719
50650	26.2283
50700	25.6985
50750	25.4212
50800	27.7729
50850	31.9912
50900	29.6565
50950	29.5985
51000	30.4141
51050	30.8408
51100	33.6032
51150	33.1607
51200	35.5956
51250	34.6765
51300	34.4433
51350	32.9194
51400	31.1662
51450	32.8989
51500	33.4466
51550	35.3859
51600	34.8507
51650	35.4652
51700	32.1383
51750	35.0945
51800	36.3941
51850	36.5708
51900	36.1207
51950	36.4081
52000	38.9843
52050	36.7952
52100	40.2377
52150	38.5051
52200	41.3891
52250	38.4145
52300	40.4175
52350	39.0725
52400	40.1186
52450	42.631
52500	41.4641
52550	44.1471
52600	42.3953
52650	43.5215
52700	42.4758
52750	41.3551
52800	41.6898
52850	41.4798
52900	40.5904
52950	41.5953
53000	40.7897
53050	42.839
53100	43.9221
53150	42.5609
53200	45.4334
53250	43.0208
53300	44.4038
53350	45.8465
53400	42.0899
53450	43.5915
53500	42.9719
53550	42.7539
53600	45.0864
53650	47.4253
53700	45.1934
53750	45.6193
53800	46.0185
53850	46.7943
53900	46.6415
53950	44.7794
54000	46.8242
54050	46.6648
54100	47.814
54150	46.0832
54200	46.7071
54250	45.4318
54300	42.6219
54350	43.6831
54400	40.6776
54450	42.1876
54500	42.7445
54550	43.2132
54600	41.2399
54650	41.2043
54700	42.5206
54750	43.2583
54800	44.732
54850	46.4234
54900	44.6385
54950	43.8664
55000	44.1644
55050	45.0327
55100	43.2867
55150	42.2724
55200	40.0483
55250	39.959
55300	40.6166
55350	40.0708
55400	38.8867
55450	37.8179
55500	40.207
55550	38.6528
55600	38.9614
55650	42.8474
55700	42.5278
55750	42.1381
55800	39.7531
55850	44.2647
55900	43.3633
55950	42.2774
56000	44.6416
56050	45.1068
56100	45.0618
56150	45.5724
56200	44.0232
56250	44.1367
56300	42.3509
56350	40.2097
56400	38.9348
56450	40.7463
56500	39.3986
56550	40.2065
56600	39.6601
56650	37.297
56700	38.7359
56750	38.8361
56800	39.0666
56850	40.3147
56900	41.7635
56950	40.313
57000	37.1135
57050	38.0512
57100	36.5718
57150	37.9019
57200	35.6711
57250	41.2627
57300	42.1073
57350	41.5722
57400	39.3612
57450	41.6497
57500	40.1873
57550	41.0988
57600	38.6225
57650	38.5025
57700	41.8946
57750	41.1736
57800	41.609
57850	41.765
57900	42.5694
57950	42.5249
58000	45.8914
58050	46.0858
58100	46.8662
58150	46.8404
58200	47.1807
58250	47.4502
58300	49.8647
58350	48.6826
58400	52.6927
58450	51.6317
58500	51.0791
58550	51.2128
58600	49.5203
58650	50.6747
58700	50.777
58750	53.0754
58800	51.086
58850	51.1403
58900	50.4356
58950	48.1866
59000	48.0345
59050	45.7955
59100	46.6284
59150	50.7647
59200	49.5761
59250	49.6335
59300	50.9072
59350	51.3551
59400	51.7113
59450	53.7476
59500	51.3114
59550	49.0206
59600	47.8344
59650	49.6489
59700	46.961
59750	50.0826
59800	46.9593
59850	48.9151
59900	49.1025
59950	48.8903
60000	44.7175
60050	45.0393
60100	46.5041
60150	49.0573
60200	47.6408
60250	47.565
60300	50.068
60350	48.9154
60400	50.1208
60450	50.8256
60500	50.9734
60550	51.9031
60600	51.5939
60650	51.2903
60700	52.7872
60750	49.3214
60800	48.5116
60850	49.058
60900	47.439
60950	45.187
61000	45.5274
61050	45.9322
61100	46.3609
61150	48.1824
61200	49.5532
61250	49.1074
61300	49.0794
61350	45.6677
61400	45.3898
61450	45.3528
61500	46.0916
61550	45.7078
61600	42.3174
61650	44.7824
61700	41.3621
61750	42.5926
61800	41.6388
61850	41.6555
61900	40.6787
61950	41.4859
62000	42.1403
62050	40.372
62100	38.0097
62150	40.7946
62200	43.0908
62250	44.5296
62300	43.9424
62350	44.2124
62400	40.2461
62450	39.7991
62500	41.6234
62550	41.4753
62600	39.5958
62650	41.4581
62700	40.901
62750	38.0035
62800	38.4661
62850	38.0572
62900	39.662
62950	38.9947
63000	39.5829
63050	41.414
63100	40.9995
63150	42.3745
63200	44.0856
63250	45.4753
63300	44.3248
63350	44.6613
63400	44.0316
63450	41.5536
63500	39.5342
63550	37.7504
63600	38.741
63650	41.8809
63700	40.1753
63750	38.5551
63800	38.0879
63850	35.0962
63900	35.5711
63950	35.1063
64000	36.0858
64050	37.205
64100	37.4303
64150	37.9214
64200	38.4732
64250	38.8461
64300	39.7577
64350	36.8965
64400	37.4445
64450	37.091
64500	36.9269
64550	34.207
64600	34.3255
64650	35.137
64700	37.0378
64750	37.7821
64800	36.3788
64850	37.8918
64900	42.5327
64950	41.515
65000	42.768
65050	41.6374
65100	40.7408
65150	40.65
65200	41.8931
65250	39.9317
65300	42.1078
65350	41.7054
65400	41.9465
65450	43.8184
65500	43.2623
65550	46.9514
65600	43.6557
65650	46.5827
65700	46.2486
65750	45.4354
65800	44.6225
65850	45.6449
65900	42.7221
65950	49.7037
66000	47.5901
66050	47.168
66100	48.2016
66150	49.7502
66200	48.6031
66250	47.7727
66300	45.8959
66350	47.8441
66400	49.8373
66450	49.1962
66500	48.8267
66550	47.9593
66600	48.5345
66650	47.8374
66700	45.4492
66750	44.901
66800	45.5994
66850	46.52
66900	45.6662
66950	48.0236
67000	47.8033
67050	47.6728
67100	48.0036
67150	46.0174
67200	45.872
67250	44.9409
67300	44.9821
67350	44.755
67400	43.1319
67450	40.3717
67500	38.8346
67550	41.3851
67600	40.2697
67650	37.9712
67700	37.7502
67750	37.1386
67800	37.6954
67850	39.7684
67900	39.2537
67950	40.5886
68000	40.7479
68050	41.4095
68100	39.8588
68150	37.9762
68200	40.2666
68250	40.57
68300	40.6823
68350	40.3299
68400	39.4539
68450	40.8254
68500	41.0532
68550	44.2415
68600	41.0526
68650	42.3123
68700	44.3009
68750	42.0662
68800	44.846
68850	44.451
68900	42.9806
68950	45.4444
69000	42.8755
69050	44.1024
69100	42.4045
69150	43.3101
69200	42.7416
69250	42.114
69300	43.2136
69350	40.8003
69400	39.2027
69450	38.6481
69500	40.1312
69550	39.643
69600	40.7167
69650	41.6666
69700	40.6886
69750	40.1565
69800	41.4977
69850	38.0186
69900	38.4102
69950	38.7439
70000	39.0777
70050	39.6564
70100	42.0509
70150	40.7471
70200	39.2867
70250	36.9359
70300	38.5925
70350	42.3163
70400	40.3921
70450	42.0484
70500	43.8935
70550	43.3919
70600	43.565
70650	41.5184
70700	41.0251
70750	43.5473
70800	41.4697
70850	41.7032
70900	43.5627
70950	42.4835
71000	44.674
71050	46.3112
71100	45.0213
71150	44.9631
71200	47.806
71250	49.2421
71300	48.7991
71350	47.8599
71400	46.0575
71450	45.7986
71500	45.527
71550	44.3646
71600	44.2113
71650	46.8516
71700	46.4256
71750	46.2639
71800	48.2435
71850	47.9266
71900	48.7252
71950	48.8252
72000	51.0451
72050	49.7963
72100	50.1936
72150	49.746
72200	49.2578
72250	53.8899
72300	54.2436
72350	54.1602
72400	55.4242
72450	55.2766
72500	51.1711
72550	54.2792
72600	56.3245
72650	55.4675
72700	55.05
72750	55.5904
72800	55.6488
72850	55.0492
72900	54.9576
72950	55.1766
73000	54.7327
73050	55.7276
73100	53.1384
73150	55.5841
73200	54.8442
73250	55.4064
73300	55.1857
73350	56.7196
73400	56.0674
73450	52.8025
73500	53.1837
73550	57.0983
73600	57.7883
73650	57.2821
73700	57.8413
73750	55.9125
73800	57.6317
73850	58.0053
73900	58.7947
73950	58.3538
74000	57.6608
74050	58.3594
74100	57.7593
74150	57.3117
74200	57.0258
74250	57.0902
74300	55.9497
74350	54.3257
74400	55.5145
74450	53.7077
74500	53.4993
74550	54.3428
74600	56.2504
74650	55.5377
74700	58.4149
74750	60.1166
74800	58.0142
74850	61.0117
74900	59.9295
74950	59.9
75000	58.5316
75050	59.5245
75100	61.4163
75150	62.9455
75200	61.0549
75250	60.2075
75300	59.4671
75350	60.1097
75400	59.8789
75450	59.3519
75500	59.52
75550	56.9247
75600	58.0761
75650	57.7388
75700	57.5482
75750	57.8198
75800	58.4852
75850	58.9149
75900	56.0278
75950	53.6769
76000	54.3532
76050	54.1383
76100	54.6552
76150	54.3741
76200	54.4018
76250	55.5337
76300	56.1793
76350	56.8652
76400	58.3792
76450	56.2886
76500	58.6031
76550	56.6202
76600	58.9311
76650	58.8878
76700	56.4004
76750	57.9067
76800	59.0709
76850	58.9389
76900	58.8708
76950	59.7591
77000	57.9622
77050	58.7028
77100	60.3327
77150	62.488
77200	62.1641
77250	62.8583
77300	62.5217
77350	63.114
77400	61.8778
77450	60.9079
77500	60.0692
77550	61.3584
77600	64.2653
77650	63.0237
77700	63.4205
77750	63.4668
77800	63.7734
77850	63.5688
77900	62.7962
77950	62.1861
78000	61.6312
78050	62.0024
78100	60.4539
78150	58.8058
78200	56.1437
78250	57.1034
78300	58.5437
78350	58.2297
78400	53.9552
78450	54.5079
78500	53.8692
78550	52.8051
78600	54.4076
78650	56.0915
78700	56.5496
78750	54.7025
78800	55.8471
78850	58.5498
78900	58.1167
78950	56.3302
79000	56.1614
79050	55.9236
79100	55.6345
79150	52.9999
79200	52.7017
79250	53.6916
79300	55.2693
79350	55.8391
79400	54.3682
79450	54.3468
79500	55.7325
79550	55.8669
79600	54.8007
79650	55.2959
79700	52.3366
79750	53.7689
79800	54.5471
79850	52.6697
79900	56.8822
79950	54.039
80000	54.8606
80050	57.664
80100	54.867
80150	54.6106
80200	56.7024
80250	53.7778
80300	51.2788
80350	52.9796
80400	51.6517
80450	50.6787
80500	51.8865
80550	52.7606
80600	51.4577
80650	52.7529
80700	53.1334
80750	48.4277
80800	50.6281
80850	54.1747
80900	56.1833
80950	57.1504
81000	57.1469
81050	61.1775
81100	59.4444
81150	60.1909
81200	60.3319
81250	61.7979
81300	60.8244
81350	60.3597
81400	60.4504
81450	59.3701
81500	62.6746
81550	64.3455
81600	65.1664
81650	62.3234
81700	61.5418
81750	61.7996
81800	62.1524
81850	62.6673
81900	63.0533
81950	63.0189
82000	60.0048
82050	60.2055
82100	62.0237
82150	61.9977
82200	63.2957
82250	64.2299
82300	61.8369
82350	60.7476
82400	62.0514
82450	59.8759
82500	62.0644
82550	62.6394
82600	60.6642
82650	60.3009
82700	62.6661
82750	62.2736
82800	58.4389
82850	59.2274
82900	59.7556
82950	59.6103
83000	60.5993
83050	60.4399
83100	61.4061
83150	64.4706
83200	65.705
83250	66.3629
83300	63.9659
83350	62.0842
83400	62.8688
83450	63.7387
83500	58.9472
83550	58.3936
83600	57.0686
83650	56.0569
83700	58.3853
83750	58.5104
83800	58.2904
83850	59.7619
83900	59.3165
83950	60.9691
84000	62.2962
84050	63.8951
84100	62.6697
84150	62.9499
84200	62.3847
84250	61.2055
84300	61.3732
84350	62.2296
84400	60.9997
84450	59.0303
84500	58.2501
84550	59.1643
84600	57.5626
84650	60.0448
84700	60.4901
84750	62.2225
84800	63.3974
84850	62.0311
84900	63.6784
84950	63.5596
85000	63.8929
85050	62.7564
85100	62.5711
85150	62.2384
85200	61.7713
85250	65.4358
85300	65.0127
85350	65.3883
85400	66.1521
85450	64.9033
85500	62.8232
85550	63.7371
85600	62.0579
85650	64.8045
85700	63.8614
85750	63.3422
85800	64.9008
85850	64.4648
85900	63.6207
85950	64.5905
86000	64.163
86050	63.2338
86100	62.7516
86150	64.1783
86200	64.6706
86250	62.0641
86300	62.5775
86350	63.0352
86400	64.9856
86450	67.2364
86500	65.9285
86550	67.5139
86600	68.1587
86650	65.2002
86700	64.4664
86750	64.7242
86800	64.3318
86850	61.566
86900	60.0863
86950	62.0297
87000	60.7161
87050	60.5727
87100	62.4274
87150	59.2702
87200	59.7899
87250	61.3835
87300	60.4708
87350	58.4264
87400	60.992
87450	57.875
87500	61.7459
87550	64.4738
87600	62.923
87650	62.9461
87700	58.9887
87750	60.1819
87800	62.0596
87850	61.825
87900	64.555
87950	65.6309
88000	64.2376
88050	64.6914
88100	65.6729
88150	65.8455
88200	65.3778
88250	64.6655
88300	64.5536
88350	63.9589
88400	63.4639
88450	64.0614
88500	63.317
88550	62.6284
88600	61.3909
88650	59.5491
88700	56.9752
88750	56.969
88800	59.3117
88850	60.6639
88900	60.5265
88950	59.8448
89000	59.8978
89050	61.099
89100	60.7559
89150	60.2846
89200	60.3117
89250	58.8793
89300	58.9526
89350	59.0736
89400	57.4098
89450	60.6814
89500	60.8146
89550	59.5989
89600	58.1817
89650	59.494
89700	59.6486
89750	61.1358
89800	60.2045
89850	60.3319
89900	60.2506
89950	62.116
90000	60.4265
90050	59.1197
90100	59.201
90150	58.7963
90200	59.6595
90250	57.4934
90300	57.6238
90350	56.5591
90400	55.7568
90450	56.172
90500	56.4706
90550	57.1723
90600	57.6524
90650	56.7673
90700	58.7081
90750	56.9117
90800	57.5681
90850	56.5606
90900	58.5376
90950	57.9707
91000	59.4833
91050	58.2816
91100	58.636
91150	57.2186
91200	56.9225
91250	57.1078
91300	57.2486
91350	59.7077
91400	59.0351
91450	57.884
91500	58.1207
91550	57.4213
91600	56.1444
91650	56.2068
91700	58.5941
91750	60.0008
91800	60.2359
91850	60.0843
91900	60.0136
91950	60.0305
92000	58.0954
92050	57.7823
92100	56.484
92150	57.2273
92200	55.8048
92250	58.3022
92300	59.8006
92350	58.8694
92400	59.0693
92450	59.4688
92500	59.1323
92550	59.4808
92600	58.9503
92650	61.383
92700	60.7726
92750	61.0966
92800	60.1979
92850	60.1042
92900	61.1758
92950	59.1415
93000	60.161
93050	60.54
93100	61.2356
93150	59.4785
93200	59.9652
93250	57.932
93300	57.5568
93350	56.3771
93400	53.111
93450	55.7152
93500	57.8223
93550	59.3985
93600	60.855
93650	64.4026
93700	61.9613
93750	63.8044
93800	62.3898
93850	61.4601
93900	60.9167
93950	62.6928
94000	65.1895
94050	64.8467
94100	63.3713
94150	65.2187
94200	64.2377
94250	63.3464
94300	66.0208
94350	64.9726
94400	65.6721
94450	67.2909
94500	66.9403
94550	65.7473
94600	64.7031
94650	62.6123
94700	63.298
94750	63.4004
94800	64.6061
94850	64.1581
94900	63.7898
94950	65.4681
95000	66.0168
95050	64.7368
95100	63.5851
95150	63.6121
95200	63.9186
95250	63.935
95300	65.9568
95350	65.9371
95400	62.3431
95450	61.3543
95500	63.0198
95550	64.7389
95600	66.9884
95650	67.717
95700	66.059
95750	64.1026
95800	62.731
95850	63.9628
95900	64.0439
95950	62.7187
96000	63.3774
96050	61.4941
96100	58.7361
96150	61.8647
96200	59.1959
96250	58.9645
96300	61.6884
96350	63.3003
96400	63.1539
96450	64.9081
96500	65.1051
96550	61.3588
96600	60.326
96650	61.839
96700	63.8058
96750	64.2392
96800	62.4508
96850	61.7038
96900	62.319
96950	62.7003
97000	64.1352
97050	62.3183
97100	64.0046
97150	61.3352
97200	60.4699
97250	62.2043
97300	61.0718
97350	62.3243
97400	60.7259
97450	59.3556
97500	60.6836
97550	59.065
97600	60.6881
97650	60.3441
97700	60.1747
97750	58.6506
97800	58.5559
97850	58.4749
97900	60.8115
97950	61.0583
98000	63.1413
98050	64.4569
98100	62.2997
98150	62.6286
98200	62.8697
98250	63.5753
98300	64.1839
98350	62.8148
98400	62.9698
98450	60.0397
98500	59.9009
98550	60.1922
98600	60.2439
98650	61.0923
98700	59.7595
98750	60.4511
98800	59.226
98850	61.4584
98900	61.1532
98950	62.453
99000	61.9028
99050	62.6755
99100	60.549
99150	60.6862
99200	61.1395
99250	62.1504
99300	60.7834
99350	62.8875
99400	63.8012
99450	63.1116
99500	62.4353
99550	63.2726
99600	63.4158
99650	62.8398
99700	61.2039
99750	60.7267
99800	62.4574
99850	63.6533
99900	62.4924
[truncated: 2,002 more rows]

## Sheet: S5C Data
S5C Data
Time (ps)	Distance (Å) Residues 489-524
50	50.9945
100	49.6754
150	53.4643		maximum distance (Å)		71.114
200	54.3292
250	51.924
300	54.9882
350	55.0966
400	52.6215
450	51.5115
500	50.3134
550	52.1292
600	51.5925
650	53.6408
700	53.6447
750	54.0246
800	52.4515
850	53.5465
900	54.1279
950	54.611
1000	54.0031
1050	53.2398
1100	54.1056
1150	53.7784
1200	55.6981
1250	54.388
1300	55.6827
1350	57.2809
1400	56.9454
1450	56.8789
1500	57.2886
1550	59.2211
1600	58.4617
1650	56.8313
1700	60.0879
1750	57.8909
1800	57.8125
1850	56.2254
1900	56.8704
1950	56.5542
2000	54.3921
2050	54.4657
2100	56.5755
2150	56.8533
2200	56.7955
2250	52.6963
2300	53.2574
2350	52.0255
2400	53.1384
2450	52.8161
2500	53.7797
2550	55.4728
2600	56.8718
2650	56.0479
2700	56.3906
2750	57.7877
2800	55.108
2850	55.2396
2900	57.4487
2950	57.3439
3000	57.4493
3050	57.681
3100	57.6717
3150	56.3522
3200	57.9517
3250	55.7514
3300	54.3592
3350	55.4976
3400	54.7606
3450	54.3992
3500	53.5566
3550	50.8908
3600	50.2664
3650	48.3492
3700	48.0924
3750	46.7746
3800	45.1589
3850	44.7694
3900	44.7139
3950	44.3467
4000	46.6452
4050	46.9375
4100	45.5544
4150	42.722
4200	41.6626
4250	41.5012
4300	42.1279
4350	43.6628
4400	40.7368
4450	41.4114
4500	40.7133
4550	39.4394
4600	39.2623
4650	38.7569
4700	38.8864
4750	39.8228
4800	39.6069
4850	39.1864
4900	37.8733
4950	39.7022
5000	40.5642
5050	41.2012
5100	37.2336
5150	38.6619
5200	41.3206
5250	42.6731
5300	42.0617
5350	41.7612
5400	42.8058
5450	43.1608
5500	42.3676
5550	40.0656
5600	39.0147
5650	38.147
5700	39.5855
5750	39.3114
5800	39.7722
5850	39.6896
5900	39.5523
5950	39.9886
6000	41.1687
6050	41.3951
6100	39.8277
6150	40.2295
6200	39.3652
6250	37.3044
6300	39.9412
6350	40.2963
6400	38.3877
6450	37.8813
6500	36.9223
6550	38.8573
6600	37.5322
6650	37.8113
6700	38.3157
6750	40.9828
6800	39.8708
6850	41.1532
6900	39.8344
6950	36.9345
7000	34.6064
7050	35.3635
7100	34.2092
7150	34.1249
7200	34.8501
7250	34.8257
7300	34.0483
7350	32.407
7400	32.1119
7450	31.3132
7500	32.4864
7550	32.7695
7600	31.8987
7650	32.233
7700	34.0674
7750	34.0647
7800	33.2006
7850	32.4768
7900	32.4047
7950	31.2407
8000	33.1644
8050	33.6078
8100	34.6417
8150	34.1154
8200	34.4392
8250	33.8832
8300	34.5613
8350	35.595
8400	34.9732
8450	35.0801
8500	33.9059
8550	33.2631
8600	33.1259
8650	34.1274
8700	33.911
8750	34.9783
8800	33.9086
8850	34.4028
8900	34.7762
8950	32.0624
9000	31.3849
9050	33.6378
9100	34.9794
9150	35.5811
9200	33.9034
9250	33.5293
9300	33.9405
9350	32.5441
9400	33.1126
9450	35.8641
9500	36.7275
9550	37.0411
9600	35.789
9650	37.4177
9700	37.8603
9750	34.9345
9800	35.2311
9850	34.9658
9900	34.0968
9950	34.3086
10000	34.9189
10050	35.4894
10100	35.7204
10150	34.5118
10200	35.6861
10250	36.8577
10300	37.1619
10350	35.8959
10400	36.1719
10450	36.3214
10500	35.3814
10550	36.2347
10600	35.5095
10650	36.2906
10700	35.8886
10750	34.1504
10800	34.5806
10850	34.4516
10900	32.2203
10950	33.2336
11000	33.3643
11050	33.8099
11100	32.1871
11150	30.9231
11200	31.5357
11250	33.7329
11300	34.5472
11350	35.7207
11400	37.9115
11450	39.1878
11500	37.6364
11550	38.1465
11600	36.458
11650	38.1134
11700	40.5729
11750	38.6307
11800	39.875
11850	40.3589
11900	42.2078
11950	42.4678
12000	42.9518
12050	42.7494
12100	41.0115
12150	40.5944
12200	41.0335
12250	43.3681
12300	45.0857
12350	45.787
12400	44.2961
12450	45.465
12500	48.0131
12550	49.8992
12600	48.4998
12650	50.9283
12700	49.3079
12750	49.2416
12800	49.5175
12850	48.7568
12900	46.4554
12950	49.0266
13000	50.1788
13050	50.5347
13100	52.1489
13150	51.2514
13200	51.8121
13250	52.1094
13300	50.5933
13350	50.7994
13400	50.2626
13450	50.0152
13500	49.8222
13550	52.4725
13600	50.8329
13650	53.6812
13700	52.6771
13750	53.2377
13800	54.444
13850	54.7793
13900	53.5647
13950	52.992
14000	53.7301
14050	53.3526
14100	54.9523
14150	55.8252
14200	54.3657
14250	53.6008
14300	53.6944
14350	53.2528
14400	53.0358
14450	53.236
14500	52.2585
14550	53.213
14600	53.7598
14650	55.0228
14700	55.3936
14750	55.2317
14800	55.2519
14850	55.1946
14900	54.8982
14950	56.4217
15000	56.6935
15050	57.9426
15100	56.9854
15150	56.7336
15200	57.3505
15250	57.6974
15300	57.7683
15350	59.2351
15400	59.8196
15450	61.6315
15500	60.6391
15550	61.3656
15600	60.6867
15650	60.4637
15700	59.0324
15750	59.8068
15800	58.3451
15850	58.5176
15900	58.8061
15950	58.7523
16000	59.6926
16050	57.4894
16100	59.4992
16150	59.2024
16200	60.0699
16250	58.7182
16300	59.9483
16350	61.6425
16400	63.3227
16450	62.9851
16500	64.4255
16550	63.8455
16600	60.0379
16650	61.2919
16700	60.5828
16750	60.0996
16800	62.5312
16850	64.8102
16900	64.8735
16950	63.3979
17000	65.2276
17050	64.0805
17100	65.4537
17150	66.7369
17200	67.4805
17250	67.7055
17300	67.4861
17350	65.6918
17400	64.9908
17450	64.225
17500	62.1866
17550	63.1143
17600	62.142
17650	62.2025
17700	61.5822
17750	60.8861
17800	60.5308
17850	60.9944
17900	59.5078
17950	60.6994
18000	59.3647
18050	60.8706
18100	61.5663
18150	58.4008
18200	59.9549
18250	60.8198
18300	60.95
18350	61.6634
18400	63.1122
18450	64.2412
18500	64.8388
18550	63.911
18600	62.9843
18650	64.4676
18700	65.4377
18750	63.6563
18800	63.582
18850	64.9052
18900	62.3362
18950	64.8127
19000	63.7366
19050	64.3681
19100	64.6854
19150	67.1954
19200	68.1114
19250	67.348
19300	66.6793
19350	65.0427
19400	65.1039
19450	63.0218
19500	61.6494
19550	60.155
19600	60.1704
19650	59.0464
19700	61.5245
19750	59.7751
19800	59.1486
19850	58.4254
19900	58.2886
19950	57.6525
20000	58.2135
20050	60.5366
20100	58.4711
20150	56.2681
20200	57.2416
20250	59.2322
20300	59.5025
20350	59.7741
20400	61.1186
20450	61.4891
20500	61.9861
20550	63.8066
20600	64.2914
20650	63.1702
20700	60.8879
20750	61.9697
20800	60.4329
20850	60.133
20900	61.0217
20950	59.8466
21000	60.4024
21050	59.6382
21100	60.2408
21150	60.5754
21200	61.427
21250	60.0802
21300	60.899
21350	61.2985
21400	60.0964
21450	60.4013
21500	63.1177
21550	61.6564
21600	60.789
21650	59.0342
21700	59.018
21750	57.9641
21800	59.7138
21850	59.1155
21900	58.3345
21950	57.3915
22000	58.3642
22050	58.9845
22100	59.0389
22150	59.6997
22200	59.6019
22250	59.2736
22300	59.0413
22350	58.4532
22400	58.5005
22450	56.1731
22500	56.3081
22550	55.4965
22600	56.723
22650	58.9693
22700	59.8926
22750	60.6755
22800	62.2763
22850	61.6914
22900	62.8902
22950	62.6989
23000	62.1042
23050	62.6706
23100	61.7607
23150	60.2244
23200	60.4432
23250	61.9702
23300	60.8777
23350	60.5444
23400	61.7153
23450	63.5175
23500	63.0217
23550	63.7833
23600	64.6168
23650	63.7286
23700	62.2008
23750	62.2794
23800	61.1449
23850	61.9163
23900	63.4569
23950	62.1156
24000	62.2241
24050	63.7872
24100	64.7394
24150	64.9785
24200	67.0169
24250	68.9932
24300	69.8602
24350	71.114
24400	68.6625
24450	66.7194
24500	66.2341
24550	69.5808
24600	70.0855
24650	66.6326
24700	63.5134
24750	60.2184
24800	59.5953
24850	58.8393
24900	60.3214
24950	62.6198
25000	61.1477
25050	61.6039
25100	61.8119
25150	61.3182
25200	59.771
25250	59.5658
25300	55.4585
25350	55.6488
25400	54.1653
25450	56.2484
25500	58.2322
25550	56.6175
25600	59.6739
25650	60.4393
25700	62.7349
25750	62.209
25800	62.4239
25850	59.5383
25900	59.3343
25950	59.886
26000	60.4447
26050	57.9171
26100	57.6318
26150	56.8431
26200	58.2439
26250	57.0948
26300	54.8209
26350	53.0598
26400	52.5167
26450	52.4709
26500	53.9706
26550	55.2877
26600	55.5996
26650	53.6712
26700	52.6329
26750	51.7009
26800	52.8481
26850	55.5655
26900	54.7596
26950	51.581
27000	50.1728
27050	50.7776
27100	53.7568
27150	53.0184
27200	54.4972
27250	52.6186
27300	52.161
27350	52.7495
27400	52.9198
27450	54.881
27500	52.7659
27550	53.3528
27600	53.0123
27650	52.066
27700	51.6047
27750	52.5658
27800	53.5656
27850	53.6624
27900	51.2033
27950	50.7862
28000	51.6052
28050	52.7568
28100	53.0162
28150	51.2093
28200	52.4954
28250	53.3942
28300	52.662
28350	52.5324
28400	53.5365
28450	51.3106
28500	50.7215
28550	53.2886
28600	50.9183
28650	52.4607
28700	52.2989
28750	50.8278
28800	51.712
28850	52.4071
28900	53.0621
28950	53.1339
29000	52.847
29050	53.4027
29100	50.8896
29150	51.1497
29200	51.697
29250	50.8057
29300	52.2962
29350	52.2101
29400	53.3739
29450	52.2371
29500	51.3715
29550	53.6562
29600	54.6806
29650	52.7304
29700	51.6269
29750	55.143
29800	55.1529
29850	53.2858
29900	55.3635
29950	56.3278
30000	57.655
30050	56.825
30100	55.4009
30150	57.0168
30200	58.7788
30250	58.0147
30300	58.845
30350	58.4876
30400	56.9579
30450	57.9755
30500	60.1849
30550	57.6976
30600	58.1689
30650	58.2352
30700	60.9399
30750	58.2933
30800	61.1799
30850	59.8801
30900	59.1014
30950	61.1434
31000	60.915
31050	60.0839
31100	59.6332
31150	59.2457
31200	58.4755
31250	60.6028
31300	60.6605
31350	60.7656
31400	58.7234
31450	58.4776
31500	60.4197
31550	58.9219
31600	57.6493
31650	56.1692
31700	55.3803
31750	52.2435
31800	54.196
31850	55.4143
31900	55.9298
31950	55.3709
32000	55.3361
32050	56.0666
32100	56.5255
32150	57.6093
32200	58.0729
32250	57.3251
32300	58.4225
32350	58.6798
32400	59.127
32450	57.2339
32500	57.7474
32550	57.057
32600	58.5333
32650	59.5824
32700	57.3442
32750	56.1526
32800	54.8424
32850	54.4747
32900	54.8909
32950	56.4714
33000	56.2402
33050	55.6056
33100	54.4253
33150	55.1075
33200	54.0175
33250	52.634
33300	53.2662
33350	52.0774
33400	55.6432
33450	54.3941
33500	52.7962
33550	52.3069
33600	52.5016
33650	55.126
33700	55.1396
33750	53.7341
33800	52.8838
33850	54.578
33900	55.4072
33950	53.8339
34000	54.8927
34050	51.6059
34100	52.0208
34150	53.4594
34200	54.687
34250	54.4636
34300	53.2361
34350	52.6615
34400	53.4878
34450	52.39
34500	51.8899
34550	50.5214
34600	51.0161
34650	49.2684
34700	49.9608
34750	51.3874
34800	50.3047
34850	50.3242
34900	49.4279
34950	50.4414
35000	50.6121
35050	51.1598
35100	49.0552
35150	50.6782
35200	51.3243
35250	50.6832
35300	51.8033
35350	53.1988
35400	53.089
35450	51.3621
35500	51.0772
35550	50.915
35600	52.7987
35650	51.5187
35700	49.6153
35750	51.161
35800	49.5353
35850	48.278
35900	50.1633
35950	51.1702
36000	51.2094
36050	50.4182
36100	51.2034
36150	54.1868
36200	52.2809
36250	50.4922
36300	50.3288
36350	52.109
36400	50.9111
36450	49.2721
36500	49.3071
36550	47.4579
36600	46.9934
36650	46.5603
36700	44.391
36750	44.1079
36800	44.1408
36850	44.705
36900	48.8968
36950	47.5167
37000	45.1289
37050	48.2752
37100	46.9086
37150	45.7612
37200	46.676
37250	46.7299
37300	45.8758
37350	47.4059
37400	48.2596
37450	45.1235
37500	45.228
37550	45.447
37600	48.3912
37650	49.2621
37700	49.4952
37750	48.7659
37800	49.1643
37850	50.2518
37900	50.9487
37950	51.2642
38000	49.8976
38050	49.3294
38100	50.3261
38150	50.0896
38200	49.3393
38250	48.183
38300	48.9855
38350	49.2168
38400	49.8233
38450	49.3284
38500	47.0136
38550	45.8092
38600	47.7874
38650	49.1441
38700	49.582
38750	51.1888
38800	50.5471
38850	49.1911
38900	48.9126
38950	48.1845
39000	46.9994
39050	45.007
39100	48.9173
39150	46.9962
39200	47.5794
39250	48.5414
39300	47.4483
39350	48.8476
39400	52.2366
39450	52.8108
39500	53.4439
39550	53.8301
39600	55.5928
39650	53.8469
39700	53.2162
39750	53.708
39800	53.1409
39850	55.0924
39900	55.5879
39950	54.6627
40000	53.203
40050	52.6177
40100	53.4236
40150	53.7995
40200	53.3656
40250	51.2246
40300	50.7008
40350	52.1177
40400	53.3074
40450	52.9734
40500	54.2083
40550	55.2032
40600	52.19
40650	52.807
40700	51.2335
40750	53.4812
40800	53.741
40850	49.7894
40900	51.7116
40950	51.4145
41000	50.0606
41050	49.5663
41100	49.2306
41150	47.7278
41200	48.3815
41250	48.5764
41300	49.2217
41350	49.6893
41400	48.8204
41450	48.7102
41500	49.0218
41550	49.743
41600	49.5636
41650	48.9393
41700	48.5619
41750	46.2871
41800	47.6814
41850	49.3836
41900	50.542
41950	49.2438
42000	50.6333
42050	48.9276
42100	48.3474
42150	50.7162
42200	50.4138
42250	51.0267
42300	51.3692
42350	50.5911
42400	47.5291
42450	47.6595
42500	48.8758
42550	48.1598
42600	49.2562
42650	49.4024
42700	49.4931
42750	49.1454
42800	49.1337
42850	48.7634
42900	48.2222
42950	48.5109
43000	48.427
43050	45.2683
43100	46.5398
43150	47.1908
43200	45.7034
43250	46.9064
43300	46.4744
43350	46.4572
43400	46.1696
43450	47.2984
43500	47.5705
43550	46.7443
43600	49.4111
43650	49.6323
43700	50.3718
43750	50.158
43800	48.9533
43850	49.1683
43900	49.8031
43950	48.0825
44000	48.6619
44050	48.5969
44100	49.8305
44150	50.2952
44200	49.4244
44250	49.8746
44300	50.9497
44350	50.7286
44400	50.6776
44450	48.1399
44500	48.8385
44550	48.9701
44600	48.5797
44650	48.1955
44700	50.1883
44750	49.7832
44800	50.8479
44850	49.822
44900	49.7494
44950	48.8656
45000	49.1824
45050	49.5127
45100	47.6263
45150	45.791
45200	47.4663
45250	47.7417
45300	48.4836
45350	49.7569
45400	48.8016
45450	49.2677
45500	50.6329
45550	52.8923
45600	50.9372
45650	50.8923
45700	50.2051
45750	50.7922
45800	48.8615
45850	48.4105
45900	50.8505
45950	50.2515
46000	48.1462
46050	48.9911
46100	48.8583
46150	47.788
46200	47.9513
46250	47.8474
46300	49.4767
46350	49.0324
46400	49.7592
46450	49.0569
46500	50.3978
46550	46.7995
46600	48.7512
46650	48.1161
46700	46.0332
46750	47.1159
46800	47.0045
46850	48.1748
46900	45.9187
46950	44.0626
47000	45.9069
47050	45.4301
47100	45.9456
47150	43.6801
47200	44.2501
47250	43.8088
47300	44.8553
47350	44.0543
47400	44.2954
47450	46.041
47500	45.8403
47550	45.9717
47600	46.8274
47650	47.5202
47700	49.0159
47750	48.6219
47800	48.1344
47850	48.2874
47900	46.9246
47950	48.2146
48000	48.0351
48050	47.215
48100	49.022
48150	49.2133
48200	49.532
48250	48.0393
48300	46.4319
48350	46.6685
48400	47.0768
48450	46.4272
48500	46.2956
48550	47.1593
48600	46.4089
48650	46.8556
48700	45.4327
48750	45.412
48800	46.0531
48850	46.9354
48900	46.8831
48950	47.6584
49000	48.9889
49050	47.9967
49100	48.4724
49150	47.4292
49200	47.9554
49250	49.1048
49300	51.1155
49350	51.1893
49400	50.9935
49450	50.5605
49500	51.2795
49550	50.5305
49600	48.2072
49650	49.2627
49700	49.625
49750	51.1472
49800	50.1159
49850	49.8973
49900	50.2765
49950	48.4919
50000	48.9975
50050	49.8515
50100	50.9917
50150	51.6178
50200	52.9903
50250	52.2795
50300	52.7839
50350	51.9444
50400	50.5892
50450	49.317
50500	50.3851
50550	49.5172
50600	50.4991
50650	50.5337
50700	52.7205
50750	53.2704
50800	53.8446
50850	53.0896
50900	53.6436
50950	52.2649
51000	53.3227
51050	55.7379
51100	57.0888
51150	55.1501
51200	54.9966
51250	54.9942
51300	52.8866
51350	54.315
51400	53.5571
51450	53.6588
51500	53.2305
51550	51.0909
51600	49.9969
51650	49.2692
51700	51.4382
51750	50.185
51800	49.5667
51850	51.2594
51900	51.5646
51950	50.533
52000	51.9358
52050	52.8194
52100	54.2837
52150	53.2019
52200	52.1338
52250	50.6867
52300	50.5967
52350	50.7005
52400	51.98
52450	52.3085
52500	54.7403
52550	55.0973
52600	53.4269
52650	53.8149
52700	52.9666
52750	51.9761
52800	53.3942
52850	50.7082
52900	48.7802
52950	48.3195
53000	49.3591
53050	51.3277
53100	49.316
53150	50.4265
53200	52.9003
53250	50.8068
53300	52.0411
53350	51.3168
53400	51.5752
53450	51.6879
53500	51.9968
53550	49.5839
53600	50.2693
53650	52.5757
53700	50.4223
53750	53.0766
53800	51.7677
53850	50.5743
53900	50.3883
53950	49.7915
54000	50.3608
54050	47.965
54100	47.4721
54150	45.2979
54200	43.5357
54250	43.6232
54300	44.3095
54350	44.3411
54400	43.8982
54450	44.7265
54500	44.3642
54550	44.0979
54600	44.1118
54650	44.7245
54700	46.1391
54750	43.4742
54800	42.7284
54850	44.1458
54900	44.4427
54950	45.249
55000	46.1077
55050	43.9214
55100	43.6799
55150	41.7504
55200	44.4394
55250	45.8358
55300	46.8155
55350	47.4062
55400	47.212
55450	47.7546
55500	47.0533
55550	47.3073
55600	46.9746
55650	48.0796
55700	48.1235
55750	47.3655
55800	47.8964
55850	47.5946
55900	48.5877
55950	48.7228
56000	47.5703
56050	47.1513
56100	48.7861
56150	45.6133
56200	47.5916
56250	48.3239
56300	48.688
56350	46.5455
56400	45.7784
56450	44.1418
56500	44.6023
56550	44.4399
56600	46.0249
56650	45.6126
56700	47.3342
56750	48.2676
56800	48.8131
56850	48.8954
56900	50.4682
56950	49.5243
57000	50.3804
57050	50.5576
57100	51.7082
57150	52.7308
57200	49.6726
57250	53.156
57300	51.8229
57350	53.5667
57400	52.1305
57450	53.6256
57500	54.5224
57550	52.5132
57600	49.7483
57650	50.0687
57700	51.602
57750	51.744
57800	49.7804
57850	47.5975
57900	46.6016
57950	47.6368
58000	46.2552
58050	44.4956
58100	44.338
58150	46.7387
58200	44.3699
58250	44.9857
58300	45.4867
58350	46.3837
58400	48.1097
58450	50.2234
58500	49.6176
58550	50.0622
58600	50.8753
58650	52.0991
58700	50.6612
58750	51.7401
58800	51.2872
58850	51.0089
58900	50.8959
58950	49.802
59000	49.8589
59050	48.4092
59100	47.3553
59150	47.1924
59200	47.0415
59250	46.0054
59300	45.929
59350	46.6278
59400	45.4763
59450	44.8974
59500	44.4638
59550	44.6359
59600	46.6502
59650	47.0729
59700	44.3033
59750	44.0312
59800	44.8576
59850	46.4785
59900	48.7453
59950	46.406
60000	49.3383
60050	49.991
60100	50.5938
60150	50.515
60200	50.4853
60250	50.5701
60300	51.2627
60350	48.8536
60400	47.2106
60450	47.2664
60500	47.3067
60550	45.6223
60600	46.9445
60650	46.758
60700	48.4473
60750	45.2118
60800	47.8668
60850	46.143
60900	45.8061
60950	44.1693
61000	45.145
61050	45.6284
61100	43.297
61150	45.0548
61200	47.4462
61250	48.7321
61300	48.2713
61350	47.155
61400	46.8304
61450	44.4796
61500	46.5845
61550	48.0762
61600	48.475
61650	49.5533
61700	50.5573
61750	49.7343
61800	51.4528
61850	51.8505
61900	50.7709
61950	52.52
62000	53.094
62050	53.2334
62100	53.1757
62150	55.0839
62200	53.9993
62250	50.219
62300	50.1058
62350	52.9263
62400	52.6598
62450	52.9763
62500	51.8029
62550	50.5292
62600	52.0779
62650	52.5441
62700	52.6747
62750	50.9769
62800	51.958
62850	52.6542
62900	51.222
62950	51.9337
63000	52.679
63050	51.1109
63100	52.8053
63150	53.2827
63200	49.4444
63250	51.4445
63300	50.7461
63350	50.7882
63400	50.5296
63450	50.1793
63500	50.5896
63550	50.4391
63600	49.6784
63650	48.9705
63700	50.1916
63750	51.3102
63800	51.1368
63850	52.5027
63900	52.7101
63950	52.0997
64000	50.4224
64050	49.0825
64100	50.0064
64150	47.8341
64200	48.1103
64250	46.4335
64300	44.6054
64350	43.1417
64400	44.0443
64450	41.8922
64500	41.9021
64550	39.4858
64600	40.7774
64650	40.3875
64700	41.5347
64750	44.0216
64800	42.6677
64850	44.7907
64900	43.2977
64950	41.356
65000	41.7642
65050	44.2269
65100	44.6789
65150	44.0847
65200	43.5195
65250	43.1753
65300	42.5081
65350	44.5114
65400	44.8815
65450	44.4904
65500	44.1203
65550	45.3039
65600	47.8113
65650	47.7401
65700	46.4435
65750	46.8247
65800	45.4309
65850	45.0678
65900	44.7064
65950	42.8199
66000	42.6794
66050	44.2012
66100	44.2969
66150	45.7879
66200	46.1646
66250	46.7361
66300	44.4396
66350	43.8126
66400	43.2388
66450	43.1976
66500	41.4047
66550	39.9039
66600	40.7101
66650	41.8186
66700	42.242
66750	42.4024
66800	42.1431
66850	42.644
66900	43.1832
66950	41.136
67000	41.4567
67050	41.9549
67100	40.5205
67150	39.7427
67200	38.5051
67250	37.3628
67300	38.144
67350	37.2322
67400	38.8623
67450	38.0711
67500	40.2626
67550	40.5815
67600	40.4436
67650	41.0349
67700	40.8921
67750	40.6132
67800	40.8109
67850	43.2539
67900	44.5386
67950	42.6869
68000	42.7856
68050	42.3576
68100	43.8099
68150	44.5623
68200	43.3829
68250	43.0008
68300	42.8836
68350	42.3717
68400	43.6808
68450	42.9052
68500	41.6044
68550	39.8589
68600	39.5114
68650	40.2597
68700	39.7805
68750	39.08
68800	39.4905
68850	41.1205
68900	44.1007
68950	45.2622
69000	48.7163
69050	47.0498
69100	47.8481
69150	48.3341
69200	49.0251
69250	48.1856
69300	47.2813
69350	48.4724
69400	48.8553
69450	47.28
69500	47.582
69550	46.2709
69600	46.3727
69650	46.523
69700	45.9175
69750	45.7074
69800	46.257
69850	44.7365
69900	45.5555
69950	47.9704
70000	47.9262
70050	46.9515
70100	45.8659
70150	44.0951
70200	44.6163
70250	44.7846
70300	44.3674
70350	43.5125
70400	43.5377
70450	43.8406
70500	42.3161
70550	42.9018
70600	45.7447
70650	47.3747
70700	47.4799
70750	48.8176
70800	46.8431
70850	46.5962
70900	46.7167
70950	46.3776
71000	46.3979
71050	45.8876
71100	45.206
71150	44.2047
71200	43.4723
71250	44.7964
71300	44.8986
71350	43.9522
71400	45.7377
71450	44.8487
71500	43.0853
71550	43.2214
71600	42.2726
71650	42.5114
71700	40.8552
71750	41.046
71800	42.7987
71850	41.6501
71900	41.1211
71950	41.6816
72000	42.1111
72050	40.5463
72100	41.2055
72150	42.0353
72200	39.8974
72250	38.4588
72300	39.2944
72350	39.6901
72400	38.4593
72450	38.3056
72500	39.6152
72550	39.3675
72600	39.1963
72650	39.6379
72700	39.7028
72750	40.2355
72800	39.083
72850	38.6861
72900	38.7899
72950	39.3962
73000	40.3396
73050	39.0286
73100	40.7904
73150	39.3194
73200	38.2289
73250	38.2208
73300	38.9543
73350	40.0001
73400	41.9957
73450	40.8069
73500	41.3726
73550	41.8911
73600	41.251
73650	41.7461
73700	42.6988
73750	41.8834
73800	43.3564
73850	45.3743
73900	47.4232
73950	47.0289
74000	45.3906
74050	45.0142
74100	45.0053
74150	47.0577
74200	46.7745
74250	46.2366
74300	45.8683
74350	47.338
74400	48.9371
74450	47.3606
74500	48.6501
74550	48.4077
74600	49.2339
74650	50.2688
74700	48.2956
74750	50.0248
74800	49.6087
74850	50.2717
74900	49.3436
74950	49.7154
75000	50.5929
75050	52.5821
75100	50.2819
75150	50.5277
75200	50.9763
75250	52.4108
75300	52.6232
75350	53.1287
75400	51.091
75450	51.8225
75500	52.3661
75550	52.7179
75600	51.6549
75650	52.3696
75700	50.448
75750	50.6693
75800	48.457
75850	48.9476
75900	47.2269
75950	46.3918
76000	46.442
76050	45.5118
76100	43.4553
76150	44.9779
76200	45.1672
76250	47.5506
76300	48.9003
76350	48.4275
76400	49.143
76450	49.4497
76500	49.4781
76550	48.7241
76600	46.8797
76650	48.1533
76700	47.3118
76750	47.4011
76800	48.6732
76850	48.2965
76900	47.0505
76950	48.581
77000	48.4539
77050	47.3491
77100	48.742
77150	48.4997
77200	49.2707
77250	48.2137
77300	49.3072
77350	49.0147
77400	48.0517
77450	48.9038
77500	49.0404
77550	50.5729
77600	49.7736
77650	49.4281
77700	47.2155
77750	47.2178
77800	47.5352
77850	48.8523
77900	47.962
77950	48.2145
78000	46.1719
78050	44.1727
78100	44.2381
78150	43.7947
78200	43.354
78250	42.6254
78300	44.7899
78350	46.2057
78400	47.548
78450	50.346
78500	49.3966
78550	48.2933
78600	45.3433
78650	44.3641
78700	45.1073
78750	44.9375
78800	45.1562
78850	44.6452
78900	44.5895
78950	44.0061
79000	45.6997
79050	46.1329
79100	44.6706
79150	44.6471
79200	44.8092
79250	44.1377
79300	44.246
79350	43.138
79400	42.6613
79450	42.5439
79500	44.4552
79550	44.3466
79600	45.0468
79650	45.1237
79700	44.5191
79750	43.2913
79800	43.1146
79850	42.7357
79900	42.7758
79950	40.8352
80000	40.09
80050	39.5318
80100	39.4386
80150	39.731
80200	39.78
80250	38.8116
80300	38.2427
80350	40.8422
80400	42.1078
80450	39.4622
80500	40.0276
80550	38.6128
80600	37.0362
80650	37.2306
80700	37.9359
80750	37.2476
80800	36.7521
80850	37.4885
80900	38.4603
80950	37.2152
81000	37.03
81050	36.2621
81100	35.1914
81150	37.1469
81200	36.6227
81250	38.3716
81300	38.5542
81350	38.394
81400	37.5694
81450	39.0313
81500	38.7349
81550	38.5663
81600	38.3122
81650	38.4074
81700	39.2602
81750	38.9639
81800	41.7141
81850	42.5819
81900	41.8631
81950	41.5174
82000	41.4418
82050	41.7859
82100	42.5141
82150	43.8386
82200	43.8179
82250	43.5789
82300	45.3676
82350	45.6271
82400	45.7356
82450	44.5794
82500	45.5382
82550	46.7223
82600	47.0791
82650	45.0521
82700	46.2594
82750	47.2632
82800	45.4358
82850	45.5301
82900	46.0835
82950	47.0806
83000	42.3502
83050	44.4533
83100	46.1449
83150	47.8503
83200	45.4394
83250	46.4437
83300	48.7651
83350	48.8831
83400	48.0654
83450	49.6715
83500	48.6866
83550	48.703
83600	48.642
83650	48.2549
83700	47.8709
83750	46.3487
83800	47.5042
83850	49.4835
83900	49.9775
83950	50.4675
84000	52.343
84050	52.9833
84100	52.2649
84150	51.5746
84200	51.4334
84250	49.9462
84300	50.2562
84350	50.841
84400	50.5812
84450	50.1164
84500	52.2115
84550	51.7575
84600	52.2317
84650	51.5998
84700	49.9384
84750	48.3941
84800	49.2102
84850	52.0154
84900	51.5542
84950	49.3963
85000	51.7457
85050	52.1403
85100	51.4344
85150	52.0736
85200	51.4856
85250	51.2366
85300	50.423
85350	49.5205
85400	52.8757
85450	51.9297
85500	51.9344
85550	49.7286
85600	48.8636
85650	47.1217
85700	45.987
85750	47.5806
85800	46.6386
85850	45.0039
85900	43.8827
85950	44.7897
86000	45.101
86050	45.6469
86100	43.8269
86150	45.9106
86200	45.0266
86250	43.4665
86300	45.4469
86350	44.5934
86400	46.2111
86450	47.4094
86500	45.6295
86550	44.9107
86600	44.1234
86650	43.3904
86700	44.7481
86750	43.3615
86800	40.7003
86850	40.0297
86900	40.9217
86950	39.3742
87000	40.1694
87050	40.1253
87100	39.5881
87150	38.7476
87200	38.0583
87250	37.1903
87300	38.8425
87350	38.7367
87400	39.7922
87450	40.0956
87500	41.2466
87550	43.6166
87600	44.9221
87650	46.0068
87700	44.8276
87750	45.5055
87800	44.5756
87850	42.9229
87900	43.5142
87950	42.8497
88000	43.5287
88050	43.8881
88100	43.2154
88150	43.3942
88200	44.0186
88250	45.9003
88300	46.0674
88350	48.0143
88400	46.5839
88450	48.182
88500	48.3666
88550	45.9315
88600	46.7154
88650	46.561
88700	46.0624
88750	45.1587
88800	44.4745
88850	47.6516
88900	45.7204
88950	44.9164
89000	44.7378
89050	46.2382
89100	46.2486
89150	42.54
89200	44.022
89250	44.6347
89300	44.0163
89350	44.6807
89400	46.2432
89450	46.897
89500	47.533
89550	47.378
89600	46.173
89650	48.3
89700	48.3226
89750	48.2812
89800	51.324
89850	48.0937
89900	46.844
89950	48.0621
90000	47.5042
90050	46.4108
90100	49.5118
90150	49.2507
90200	49.2295
90250	47.7843
90300	48.7718
90350	50.8508
90400	48.4227
90450	47.4396
90500	47.7999
90550	48.4735
90600	49.526
90650	47.6476
90700	43.3482
90750	42.7858
90800	43.4396
90850	44.0167
90900	45.7487
90950	43.2961
91000	43.3829
91050	42.8112
91100	44.5637
91150	43.1663
91200	46.3991
91250	46.6782
91300	43.3881
91350	44.1701
91400	43.2504
91450	44.7774
91500	45.5767
91550	43.9396
91600	45.9755
91650	45.6608
91700	45.4809
91750	45.9365
91800	43.6692
91850	46.8446
91900	48.2923
91950	48.8703
92000	49.1839
92050	47.3247
92100	50.0396
92150	50.2122
92200	49.3156
92250	44.8536
92300	46.2898
92350	48.072
92400	48.5532
92450	47.7872
92500	45.5766
92550	44.943
92600	44.3422
92650	43.4081
92700	44.5374
92750	42.0996
92800	42.8822
92850	42.9491
92900	42.8384
92950	43.6706
93000	43.4287
93050	42.4471
93100	42.7746
93150	43.7155
93200	43.3195
93250	45.3719
93300	43.4654
93350	43.2041
93400	42.4324
93450	45.9659
93500	46.1013
93550	46.2796
93600	45.5922
93650	43.8405
93700	45.9975
93750	43.2658
93800	44.9752
93850	44.6975
93900	44.4815
93950	43.9553
94000	45.1512
94050	45.6199
94100	45.7562
94150	44.4622
94200	43.0603
94250	40.7825
94300	39.6192
94350	39.9496
94400	38.5887
94450	40.982
94500	39.1787
94550	38.8057
94600	38.8552
94650	39.9149
94700	39.3577
94750	39.4305
94800	39.7884
94850	40.5594
94900	40.8313
94950	41.2937
95000	41.239
95050	40.8108
95100	40.5925
95150	40.9723
95200	43.0358
95250	40.8677
95300	41.0569
95350	41.795
95400	41.1839
95450	43.0098
95500	42.7144
95550	40.1641
95600	39.7658
95650	37.8693
95700	38.8862
95750	38.6057
95800	39.923
95850	40.894
95900	40.8404
95950	39.307
96000	38.1003
96050	35.9229
96100	35.3144
96150	35.6206
96200	35.4248
96250	36.9604
96300	35.7272
96350	34.9288
96400	37.0033
96450	37.2533
96500	37.1582
96550	35.6879
96600	35.9313
96650	36.889
96700	38.4706
96750	38.7664
96800	39.1788
96850	38.7071
96900	38.5666
96950	36.5105
97000	36.7502
97050	37.3176
97100	34.5794
97150	35.384
97200	37.948
97250	38.1187
97300	37.4884
97350	38.7367
97400	36.6353
97450	37.9818
97500	39.4053
97550	38.0184
97600	36.3655
97650	36.0286
97700	35.2864
97750	36.8985
97800	37.1065
97850	37.3496
97900	38.6791
97950	37.6562
98000	39.3442
98050	39.9525
98100	39.6353
98150	39.1238
98200	37.2756
98250	38.8206
98300	38.8672
98350	38.9825
98400	40.8187
98450	39.5633
98500	38.0124
98550	37.0843
98600	34.3472
98650	35.6395
98700	35.8603
98750	36.4256
98800	35.9114
98850	36.9331
98900	36.4832
98950	36.3388
99000	36.6663
99050	36.9
99100	37.8219
99150	37.5022
99200	36.0399
99250	34.3416
99300	35.7066
99350	35.0781
99400	34.5036
99450	32.7786
99500	33.725
99550	34.6277
99600	34.9115
99650	34.8923
99700	35.1281
99750	35.9883
99800	34.1521
99850	34.9556
99900	33.6123
[truncated: 2,002 more rows]
