# Supplementary material for: Interaction of cardiac leiomodin with the native cardiac thin filament
Source: PLoS Biol. 2025 Jan 30;23(1):e3003027. doi: 10.1371/journal.pbio.3003027 (PMC11813103; doi:10.1371/journal.pbio.3003027)
Supplement: S2 Data — (XML) [file pbio.3003027.s010.xml]

<fsc title="RELION masked-corrected FSC" xaxis="Resolution (A-1)" yaxis="Correlation Coefficient">
  <coordinate>
    <x>0.001001</x>
    <y>1</y>
  </coordinate>
  <coordinate>
    <x>0.00227612</x>
    <y>0.999942</y>
  </coordinate>
  <coordinate>
    <x>0.00455224</x>
    <y>0.999885</y>
  </coordinate>
  <coordinate>
    <x>0.00682836</x>
    <y>0.999858</y>
  </coordinate>
  <coordinate>
    <x>0.00910448</x>
    <y>0.999768</y>
  </coordinate>
  <coordinate>
    <x>0.0113806</x>
    <y>0.999339</y>
  </coordinate>
  <coordinate>
    <x>0.0136567</x>
    <y>0.99889</y>
  </coordinate>
  <coordinate>
    <x>0.0159328</x>
    <y>0.99798</y>
  </coordinate>
  <coordinate>
    <x>0.018209</x>
    <y>0.998511</y>
  </coordinate>
  <coordinate>
    <x>0.0204851</x>
    <y>0.99831</y>
  </coordinate>
  <coordinate>
    <x>0.0227612</x>
    <y>0.997553</y>
  </coordinate>
  <coordinate>
    <x>0.0250373</x>
    <y>0.99536</y>
  </coordinate>
  <coordinate>
    <x>0.0273135</x>
    <y>0.994302</y>
  </coordinate>
  <coordinate>
    <x>0.0295896</x>
    <y>0.994931</y>
  </coordinate>
  <coordinate>
    <x>0.0318657</x>
    <y>0.995232</y>
  </coordinate>
  <coordinate>
    <x>0.0341418</x>
    <y>0.994676</y>
  </coordinate>
  <coordinate>
    <x>0.0364179</x>
    <y>0.993166</y>
  </coordinate>
  <coordinate>
    <x>0.0386941</x>
    <y>0.991522</y>
  </coordinate>
  <coordinate>
    <x>0.0409702</x>
    <y>0.988904</y>
  </coordinate>
  <coordinate>
    <x>0.0432463</x>
    <y>0.984857</y>
  </coordinate>
  <coordinate>
    <x>0.0455224</x>
    <y>0.980432</y>
  </coordinate>
  <coordinate>
    <x>0.0477985</x>
    <y>0.97625</y>
  </coordinate>
  <coordinate>
    <x>0.0500747</x>
    <y>0.972857</y>
  </coordinate>
  <coordinate>
    <x>0.0523508</x>
    <y>0.965879</y>
  </coordinate>
  <coordinate>
    <x>0.0546269</x>
    <y>0.90358</y>
  </coordinate>
  <coordinate>
    <x>0.056903</x>
    <y>0.915661</y>
  </coordinate>
  <coordinate>
    <x>0.0591791</x>
    <y>0.891301</y>
  </coordinate>
  <coordinate>
    <x>0.0614553</x>
    <y>0.870788</y>
  </coordinate>
  <coordinate>
    <x>0.0637314</x>
    <y>0.881329</y>
  </coordinate>
  <coordinate>
    <x>0.0660075</x>
    <y>0.894719</y>
  </coordinate>
  <coordinate>
    <x>0.0682836</x>
    <y>0.909635</y>
  </coordinate>
  <coordinate>
    <x>0.0705597</x>
    <y>0.923736</y>
  </coordinate>
  <coordinate>
    <x>0.0728359</x>
    <y>0.931648</y>
  </coordinate>
  <coordinate>
    <x>0.075112</x>
    <y>0.929408</y>
  </coordinate>
  <coordinate>
    <x>0.0773881</x>
    <y>0.921458</y>
  </coordinate>
  <coordinate>
    <x>0.0796642</x>
    <y>0.916189</y>
  </coordinate>
  <coordinate>
    <x>0.0819404</x>
    <y>0.896367</y>
  </coordinate>
  <coordinate>
    <x>0.0842165</x>
    <y>0.877518</y>
  </coordinate>
  <coordinate>
    <x>0.0864926</x>
    <y>0.867406</y>
  </coordinate>
  <coordinate>
    <x>0.0887687</x>
    <y>0.874116</y>
  </coordinate>
  <coordinate>
    <x>0.0910448</x>
    <y>0.870603</y>
  </coordinate>
  <coordinate>
    <x>0.093321</x>
    <y>0.871889</y>
  </coordinate>
  <coordinate>
    <x>0.0955971</x>
    <y>0.858339</y>
  </coordinate>
  <coordinate>
    <x>0.0978732</x>
    <y>0.833284</y>
  </coordinate>
  <coordinate>
    <x>0.100149</x>
    <y>0.816308</y>
  </coordinate>
  <coordinate>
    <x>0.102425</x>
    <y>0.800471</y>
  </coordinate>
  <coordinate>
    <x>0.104702</x>
    <y>0.79616</y>
  </coordinate>
  <coordinate>
    <x>0.106978</x>
    <y>0.784275</y>
  </coordinate>
  <coordinate>
    <x>0.109254</x>
    <y>0.758494</y>
  </coordinate>
  <coordinate>
    <x>0.11153</x>
    <y>0.705973</y>
  </coordinate>
  <coordinate>
    <x>0.113806</x>
    <y>0.646163</y>
  </coordinate>
  <coordinate>
    <x>0.116082</x>
    <y>0.590239</y>
  </coordinate>
  <coordinate>
    <x>0.118358</x>
    <y>0.54466</y>
  </coordinate>
  <coordinate>
    <x>0.120634</x>
    <y>0.511625</y>
  </coordinate>
  <coordinate>
    <x>0.122911</x>
    <y>0.5078</y>
  </coordinate>
  <coordinate>
    <x>0.125187</x>
    <y>0.492723</y>
  </coordinate>
  <coordinate>
    <x>0.127463</x>
    <y>0.429882</y>
  </coordinate>
  <coordinate>
    <x>0.129739</x>
    <y>0.377385</y>
  </coordinate>
  <coordinate>
    <x>0.132015</x>
    <y>0.333223</y>
  </coordinate>
  <coordinate>
    <x>0.134291</x>
    <y>0.293657</y>
  </coordinate>
  <coordinate>
    <x>0.136567</x>
    <y>0.264942</y>
  </coordinate>
  <coordinate>
    <x>0.138843</x>
    <y>0.267012</y>
  </coordinate>
  <coordinate>
    <x>0.141119</x>
    <y>0.286342</y>
  </coordinate>
  <coordinate>
    <x>0.143396</x>
    <y>0.306119</y>
  </coordinate>
  <coordinate>
    <x>0.145672</x>
    <y>0.280455</y>
  </coordinate>
  <coordinate>
    <x>0.147948</x>
    <y>0.252618</y>
  </coordinate>
  <coordinate>
    <x>0.150224</x>
    <y>0.241728</y>
  </coordinate>
  <coordinate>
    <x>0.1525</x>
    <y>0.232252</y>
  </coordinate>
  <coordinate>
    <x>0.154776</x>
    <y>0.210706</y>
  </coordinate>
  <coordinate>
    <x>0.157052</x>
    <y>0.174946</y>
  </coordinate>
  <coordinate>
    <x>0.159328</x>
    <y>0.155277</y>
  </coordinate>
  <coordinate>
    <x>0.161605</x>
    <y>0.149242</y>
  </coordinate>
  <coordinate>
    <x>0.163881</x>
    <y>0.142341</y>
  </coordinate>
  <coordinate>
    <x>0.166157</x>
    <y>0.127159</y>
  </coordinate>
  <coordinate>
    <x>0.168433</x>
    <y>0.114696</y>
  </coordinate>
  <coordinate>
    <x>0.170709</x>
    <y>0.0904988</y>
  </coordinate>
  <coordinate>
    <x>0.172985</x>
    <y>0.0744041</y>
  </coordinate>
  <coordinate>
    <x>0.175261</x>
    <y>0.054696</y>
  </coordinate>
  <coordinate>
    <x>0.177537</x>
    <y>0.0569149</y>
  </coordinate>
  <coordinate>
    <x>0.179814</x>
    <y>0.0719852</y>
  </coordinate>
  <coordinate>
    <x>0.18209</x>
    <y>0.0805938</y>
  </coordinate>
  <coordinate>
    <x>0.184366</x>
    <y>0.0852284</y>
  </coordinate>
  <coordinate>
    <x>0.186642</x>
    <y>0.0747339</y>
  </coordinate>
  <coordinate>
    <x>0.188918</x>
    <y>0.063515</y>
  </coordinate>
  <coordinate>
    <x>0.191194</x>
    <y>0.0491545</y>
  </coordinate>
  <coordinate>
    <x>0.19347</x>
    <y>0.0428887</y>
  </coordinate>
  <coordinate>
    <x>0.195746</x>
    <y>0.0481703</y>
  </coordinate>
  <coordinate>
    <x>0.198023</x>
    <y>0.0522653</y>
  </coordinate>
  <coordinate>
    <x>0.200299</x>
    <y>0.0431905</y>
  </coordinate>
  <coordinate>
    <x>0.202575</x>
    <y>0.0380945</y>
  </coordinate>
  <coordinate>
    <x>0.204851</x>
    <y>0.0327599</y>
  </coordinate>
  <coordinate>
    <x>0.207127</x>
    <y>0.0412757</y>
  </coordinate>
  <coordinate>
    <x>0.209403</x>
    <y>0.0356691</y>
  </coordinate>
  <coordinate>
    <x>0.211679</x>
    <y>0.0345026</y>
  </coordinate>
  <coordinate>
    <x>0.213955</x>
    <y>0.0393474</y>
  </coordinate>
  <coordinate>
    <x>0.216231</x>
    <y>0.042616</y>
  </coordinate>
  <coordinate>
    <x>0.218508</x>
    <y>0.0375151</y>
  </coordinate>
  <coordinate>
    <x>0.220784</x>
    <y>0.04406</y>
  </coordinate>
  <coordinate>
    <x>0.22306</x>
    <y>0.0462523</y>
  </coordinate>
  <coordinate>
    <x>0.225336</x>
    <y>0.0384549</y>
  </coordinate>
  <coordinate>
    <x>0.227612</x>
    <y>0.0284899</y>
  </coordinate>
  <coordinate>
    <x>0.229888</x>
    <y>0.020849</y>
  </coordinate>
  <coordinate>
    <x>0.232164</x>
    <y>0.0115572</y>
  </coordinate>
  <coordinate>
    <x>0.23444</x>
    <y>0.0178013</y>
  </coordinate>
  <coordinate>
    <x>0.236717</x>
    <y>0.0387301</y>
  </coordinate>
  <coordinate>
    <x>0.238993</x>
    <y>0.0549547</y>
  </coordinate>
  <coordinate>
    <x>0.241269</x>
    <y>0.0403991</y>
  </coordinate>
  <coordinate>
    <x>0.243545</x>
    <y>0.0247442</y>
  </coordinate>
  <coordinate>
    <x>0.245821</x>
    <y>0.00658333</y>
  </coordinate>
  <coordinate>
    <x>0.248097</x>
    <y>0.00293346</y>
  </coordinate>
  <coordinate>
    <x>0.250373</x>
    <y>0.00104854</y>
  </coordinate>
  <coordinate>
    <x>0.252649</x>
    <y>0.00549462</y>
  </coordinate>
  <coordinate>
    <x>0.254926</x>
    <y>0.0136873</y>
  </coordinate>
  <coordinate>
    <x>0.257202</x>
    <y>0.0114753</y>
  </coordinate>
  <coordinate>
    <x>0.259478</x>
    <y>0.0151495</y>
  </coordinate>
  <coordinate>
    <x>0.261754</x>
    <y>0.0153525</y>
  </coordinate>
  <coordinate>
    <x>0.26403</x>
    <y>0.0120122</y>
  </coordinate>
  <coordinate>
    <x>0.266306</x>
    <y>0.0017802</y>
  </coordinate>
  <coordinate>
    <x>0.268582</x>
    <y>0.00492432</y>
  </coordinate>
  <coordinate>
    <x>0.270858</x>
    <y>0.00735664</y>
  </coordinate>
  <coordinate>
    <x>0.273135</x>
    <y>0.00633098</y>
  </coordinate>
  <coordinate>
    <x>0.275411</x>
    <y>-0.000346437</y>
  </coordinate>
  <coordinate>
    <x>0.277687</x>
    <y>0.0112598</y>
  </coordinate>
  <coordinate>
    <x>0.279963</x>
    <y>0.0207899</y>
  </coordinate>
  <coordinate>
    <x>0.282239</x>
    <y>0.0214467</y>
  </coordinate>
  <coordinate>
    <x>0.284515</x>
    <y>0.00906905</y>
  </coordinate>
  <coordinate>
    <x>0.286791</x>
    <y>0.00138429</y>
  </coordinate>
  <coordinate>
    <x>0.289067</x>
    <y>-0.00434847</y>
  </coordinate>
  <coordinate>
    <x>0.291343</x>
    <y>-0.00238367</y>
  </coordinate>
  <coordinate>
    <x>0.29362</x>
    <y>0.00397526</y>
  </coordinate>
  <coordinate>
    <x>0.295896</x>
    <y>0.00521457</y>
  </coordinate>
  <coordinate>
    <x>0.298172</x>
    <y>0.000281477</y>
  </coordinate>
  <coordinate>
    <x>0.300448</x>
    <y>-0.00641302</y>
  </coordinate>
  <coordinate>
    <x>0.302724</x>
    <y>-0.0104355</y>
  </coordinate>
  <coordinate>
    <x>0.305</x>
    <y>-0.00455657</y>
  </coordinate>
  <coordinate>
    <x>0.307276</x>
    <y>0.00149164</y>
  </coordinate>
  <coordinate>
    <x>0.309552</x>
    <y>0.00325978</y>
  </coordinate>
  <coordinate>
    <x>0.311829</x>
    <y>0.00927249</y>
  </coordinate>
  <coordinate>
    <x>0.314105</x>
    <y>0.00110542</y>
  </coordinate>
  <coordinate>
    <x>0.316381</x>
    <y>-0.00149624</y>
  </coordinate>
  <coordinate>
    <x>0.318657</x>
    <y>-0.00237694</y>
  </coordinate>
  <coordinate>
    <x>0.320933</x>
    <y>0.00566751</y>
  </coordinate>
  <coordinate>
    <x>0.323209</x>
    <y>0.0115911</y>
  </coordinate>
  <coordinate>
    <x>0.325485</x>
    <y>0.0084473</y>
  </coordinate>
  <coordinate>
    <x>0.327761</x>
    <y>0.00525179</y>
  </coordinate>
  <coordinate>
    <x>0.330038</x>
    <y>0.00964248</y>
  </coordinate>
  <coordinate>
    <x>0.332314</x>
    <y>0.0168712</y>
  </coordinate>
  <coordinate>
    <x>0.33459</x>
    <y>0.0152774</y>
  </coordinate>
  <coordinate>
    <x>0.336866</x>
    <y>0.00788699</y>
  </coordinate>
  <coordinate>
    <x>0.339142</x>
    <y>0.0066099</y>
  </coordinate>
  <coordinate>
    <x>0.341418</x>
    <y>-2.13856e-05</y>
  </coordinate>
  <coordinate>
    <x>0.343694</x>
    <y>0.000278092</y>
  </coordinate>
  <coordinate>
    <x>0.34597</x>
    <y>-0.00211512</y>
  </coordinate>
  <coordinate>
    <x>0.348246</x>
    <y>0.00248472</y>
  </coordinate>
  <coordinate>
    <x>0.350523</x>
    <y>0.00353074</y>
  </coordinate>
  <coordinate>
    <x>0.352799</x>
    <y>0.0106205</y>
  </coordinate>
  <coordinate>
    <x>0.355075</x>
    <y>0.0119554</y>
  </coordinate>
  <coordinate>
    <x>0.357351</x>
    <y>0.00184975</y>
  </coordinate>
  <coordinate>
    <x>0.359627</x>
    <y>-0.00382424</y>
  </coordinate>
  <coordinate>
    <x>0.361903</x>
    <y>-0.000432496</y>
  </coordinate>
  <coordinate>
    <x>0.364179</x>
    <y>0.00353464</y>
  </coordinate>
  <coordinate>
    <x>0.366455</x>
    <y>0.00436678</y>
  </coordinate>
  <coordinate>
    <x>0.368732</x>
    <y>0.00519795</y>
  </coordinate>
</fsc>
