# Supplementary material for: Interaction of cardiac leiomodin with the native cardiac thin filament
Source: PLoS Biol. 2025 Jan 30;23(1):e3003027. doi: 10.1371/journal.pbio.3003027 (PMC11813103; doi:10.1371/journal.pbio.3003027)
Supplement: S3 Data — (XML) [file pbio.3003027.s011.xml]

<fsc title="RELION masked-corrected FSC" xaxis="Resolution (A-1)" yaxis="Correlation Coefficient">
  <coordinate>
    <x>0.001001</x>
    <y>1</y>
  </coordinate>
  <coordinate>
    <x>0.00227612</x>
    <y>0.999973</y>
  </coordinate>
  <coordinate>
    <x>0.00455224</x>
    <y>0.999952</y>
  </coordinate>
  <coordinate>
    <x>0.00682836</x>
    <y>0.999942</y>
  </coordinate>
  <coordinate>
    <x>0.00910448</x>
    <y>0.999876</y>
  </coordinate>
  <coordinate>
    <x>0.0113806</x>
    <y>0.999493</y>
  </coordinate>
  <coordinate>
    <x>0.0136567</x>
    <y>0.998952</y>
  </coordinate>
  <coordinate>
    <x>0.0159328</x>
    <y>0.998445</y>
  </coordinate>
  <coordinate>
    <x>0.018209</x>
    <y>0.998975</y>
  </coordinate>
  <coordinate>
    <x>0.0204851</x>
    <y>0.998982</y>
  </coordinate>
  <coordinate>
    <x>0.0227612</x>
    <y>0.998535</y>
  </coordinate>
  <coordinate>
    <x>0.0250373</x>
    <y>0.997457</y>
  </coordinate>
  <coordinate>
    <x>0.0273135</x>
    <y>0.99692</y>
  </coordinate>
  <coordinate>
    <x>0.0295896</x>
    <y>0.996643</y>
  </coordinate>
  <coordinate>
    <x>0.0318657</x>
    <y>0.996346</y>
  </coordinate>
  <coordinate>
    <x>0.0341418</x>
    <y>0.995525</y>
  </coordinate>
  <coordinate>
    <x>0.0364179</x>
    <y>0.994501</y>
  </coordinate>
  <coordinate>
    <x>0.0386941</x>
    <y>0.993161</y>
  </coordinate>
  <coordinate>
    <x>0.0409702</x>
    <y>0.991304</y>
  </coordinate>
  <coordinate>
    <x>0.0432463</x>
    <y>0.988956</y>
  </coordinate>
  <coordinate>
    <x>0.0455224</x>
    <y>0.986181</y>
  </coordinate>
  <coordinate>
    <x>0.0477985</x>
    <y>0.983575</y>
  </coordinate>
  <coordinate>
    <x>0.0500747</x>
    <y>0.980743</y>
  </coordinate>
  <coordinate>
    <x>0.0523508</x>
    <y>0.977441</y>
  </coordinate>
  <coordinate>
    <x>0.0546269</x>
    <y>0.971927</y>
  </coordinate>
  <coordinate>
    <x>0.056903</x>
    <y>0.963922</y>
  </coordinate>
  <coordinate>
    <x>0.0591791</x>
    <y>0.947995</y>
  </coordinate>
  <coordinate>
    <x>0.0614553</x>
    <y>0.87204</y>
  </coordinate>
  <coordinate>
    <x>0.0637314</x>
    <y>0.881879</y>
  </coordinate>
  <coordinate>
    <x>0.0660075</x>
    <y>0.881691</y>
  </coordinate>
  <coordinate>
    <x>0.0682836</x>
    <y>0.901801</y>
  </coordinate>
  <coordinate>
    <x>0.0705597</x>
    <y>0.917942</y>
  </coordinate>
  <coordinate>
    <x>0.0728359</x>
    <y>0.924008</y>
  </coordinate>
  <coordinate>
    <x>0.075112</x>
    <y>0.916205</y>
  </coordinate>
  <coordinate>
    <x>0.0773881</x>
    <y>0.900851</y>
  </coordinate>
  <coordinate>
    <x>0.0796642</x>
    <y>0.894538</y>
  </coordinate>
  <coordinate>
    <x>0.0819404</x>
    <y>0.874848</y>
  </coordinate>
  <coordinate>
    <x>0.0842165</x>
    <y>0.853751</y>
  </coordinate>
  <coordinate>
    <x>0.0864926</x>
    <y>0.832657</y>
  </coordinate>
  <coordinate>
    <x>0.0887687</x>
    <y>0.820034</y>
  </coordinate>
  <coordinate>
    <x>0.0910448</x>
    <y>0.80252</y>
  </coordinate>
  <coordinate>
    <x>0.093321</x>
    <y>0.812902</y>
  </coordinate>
  <coordinate>
    <x>0.0955971</x>
    <y>0.790845</y>
  </coordinate>
  <coordinate>
    <x>0.0978732</x>
    <y>0.746056</y>
  </coordinate>
  <coordinate>
    <x>0.100149</x>
    <y>0.702288</y>
  </coordinate>
  <coordinate>
    <x>0.102425</x>
    <y>0.679705</y>
  </coordinate>
  <coordinate>
    <x>0.104702</x>
    <y>0.663118</y>
  </coordinate>
  <coordinate>
    <x>0.106978</x>
    <y>0.647447</y>
  </coordinate>
  <coordinate>
    <x>0.109254</x>
    <y>0.622464</y>
  </coordinate>
  <coordinate>
    <x>0.11153</x>
    <y>0.563862</y>
  </coordinate>
  <coordinate>
    <x>0.113806</x>
    <y>0.493652</y>
  </coordinate>
  <coordinate>
    <x>0.116082</x>
    <y>0.444046</y>
  </coordinate>
  <coordinate>
    <x>0.118358</x>
    <y>0.406385</y>
  </coordinate>
  <coordinate>
    <x>0.120634</x>
    <y>0.400445</y>
  </coordinate>
  <coordinate>
    <x>0.122911</x>
    <y>0.399698</y>
  </coordinate>
  <coordinate>
    <x>0.125187</x>
    <y>0.353043</y>
  </coordinate>
  <coordinate>
    <x>0.127463</x>
    <y>0.320751</y>
  </coordinate>
  <coordinate>
    <x>0.129739</x>
    <y>0.305915</y>
  </coordinate>
  <coordinate>
    <x>0.132015</x>
    <y>0.287843</y>
  </coordinate>
  <coordinate>
    <x>0.134291</x>
    <y>0.277667</y>
  </coordinate>
  <coordinate>
    <x>0.136567</x>
    <y>0.257221</y>
  </coordinate>
  <coordinate>
    <x>0.138843</x>
    <y>0.244322</y>
  </coordinate>
  <coordinate>
    <x>0.141119</x>
    <y>0.23663</y>
  </coordinate>
  <coordinate>
    <x>0.143396</x>
    <y>0.234041</y>
  </coordinate>
  <coordinate>
    <x>0.145672</x>
    <y>0.212775</y>
  </coordinate>
  <coordinate>
    <x>0.147948</x>
    <y>0.210407</y>
  </coordinate>
  <coordinate>
    <x>0.150224</x>
    <y>0.20792</y>
  </coordinate>
  <coordinate>
    <x>0.1525</x>
    <y>0.199143</y>
  </coordinate>
  <coordinate>
    <x>0.154776</x>
    <y>0.19876</y>
  </coordinate>
  <coordinate>
    <x>0.157052</x>
    <y>0.177505</y>
  </coordinate>
  <coordinate>
    <x>0.159328</x>
    <y>0.1713</y>
  </coordinate>
  <coordinate>
    <x>0.161605</x>
    <y>0.17592</y>
  </coordinate>
  <coordinate>
    <x>0.163881</x>
    <y>0.152823</y>
  </coordinate>
  <coordinate>
    <x>0.166157</x>
    <y>0.12651</y>
  </coordinate>
  <coordinate>
    <x>0.168433</x>
    <y>0.101075</y>
  </coordinate>
  <coordinate>
    <x>0.170709</x>
    <y>0.0859891</y>
  </coordinate>
  <coordinate>
    <x>0.172985</x>
    <y>0.0869016</y>
  </coordinate>
  <coordinate>
    <x>0.175261</x>
    <y>0.0849415</y>
  </coordinate>
  <coordinate>
    <x>0.177537</x>
    <y>0.0932268</y>
  </coordinate>
  <coordinate>
    <x>0.179814</x>
    <y>0.0900212</y>
  </coordinate>
  <coordinate>
    <x>0.18209</x>
    <y>0.0840363</y>
  </coordinate>
  <coordinate>
    <x>0.184366</x>
    <y>0.0799197</y>
  </coordinate>
  <coordinate>
    <x>0.186642</x>
    <y>0.070801</y>
  </coordinate>
  <coordinate>
    <x>0.188918</x>
    <y>0.0676787</y>
  </coordinate>
  <coordinate>
    <x>0.191194</x>
    <y>0.0717062</y>
  </coordinate>
  <coordinate>
    <x>0.19347</x>
    <y>0.0747925</y>
  </coordinate>
  <coordinate>
    <x>0.195746</x>
    <y>0.0765694</y>
  </coordinate>
  <coordinate>
    <x>0.198023</x>
    <y>0.0702115</y>
  </coordinate>
  <coordinate>
    <x>0.200299</x>
    <y>0.0696061</y>
  </coordinate>
  <coordinate>
    <x>0.202575</x>
    <y>0.0575662</y>
  </coordinate>
  <coordinate>
    <x>0.204851</x>
    <y>0.0513886</y>
  </coordinate>
  <coordinate>
    <x>0.207127</x>
    <y>0.0607396</y>
  </coordinate>
  <coordinate>
    <x>0.209403</x>
    <y>0.0666745</y>
  </coordinate>
  <coordinate>
    <x>0.211679</x>
    <y>0.0576671</y>
  </coordinate>
  <coordinate>
    <x>0.213955</x>
    <y>0.0432136</y>
  </coordinate>
  <coordinate>
    <x>0.216231</x>
    <y>0.038509</y>
  </coordinate>
  <coordinate>
    <x>0.218508</x>
    <y>0.036694</y>
  </coordinate>
  <coordinate>
    <x>0.220784</x>
    <y>0.0253402</y>
  </coordinate>
  <coordinate>
    <x>0.22306</x>
    <y>0.0258265</y>
  </coordinate>
  <coordinate>
    <x>0.225336</x>
    <y>0.0275759</y>
  </coordinate>
  <coordinate>
    <x>0.227612</x>
    <y>0.0389248</y>
  </coordinate>
  <coordinate>
    <x>0.229888</x>
    <y>0.0337036</y>
  </coordinate>
  <coordinate>
    <x>0.232164</x>
    <y>0.033547</y>
  </coordinate>
  <coordinate>
    <x>0.23444</x>
    <y>0.0368327</y>
  </coordinate>
  <coordinate>
    <x>0.236717</x>
    <y>0.0425085</y>
  </coordinate>
  <coordinate>
    <x>0.238993</x>
    <y>0.0345308</y>
  </coordinate>
  <coordinate>
    <x>0.241269</x>
    <y>0.032538</y>
  </coordinate>
  <coordinate>
    <x>0.243545</x>
    <y>0.037486</y>
  </coordinate>
  <coordinate>
    <x>0.245821</x>
    <y>0.0382999</y>
  </coordinate>
  <coordinate>
    <x>0.248097</x>
    <y>0.0419978</y>
  </coordinate>
  <coordinate>
    <x>0.250373</x>
    <y>0.0363309</y>
  </coordinate>
  <coordinate>
    <x>0.252649</x>
    <y>0.0359369</y>
  </coordinate>
  <coordinate>
    <x>0.254926</x>
    <y>0.0309263</y>
  </coordinate>
  <coordinate>
    <x>0.257202</x>
    <y>0.0328398</y>
  </coordinate>
  <coordinate>
    <x>0.259478</x>
    <y>0.0284153</y>
  </coordinate>
  <coordinate>
    <x>0.261754</x>
    <y>0.0243566</y>
  </coordinate>
  <coordinate>
    <x>0.26403</x>
    <y>0.0172591</y>
  </coordinate>
  <coordinate>
    <x>0.266306</x>
    <y>0.0195948</y>
  </coordinate>
  <coordinate>
    <x>0.268582</x>
    <y>0.0276837</y>
  </coordinate>
  <coordinate>
    <x>0.270858</x>
    <y>0.0303536</y>
  </coordinate>
  <coordinate>
    <x>0.273135</x>
    <y>0.0333218</y>
  </coordinate>
  <coordinate>
    <x>0.275411</x>
    <y>0.0274702</y>
  </coordinate>
  <coordinate>
    <x>0.277687</x>
    <y>0.0245707</y>
  </coordinate>
  <coordinate>
    <x>0.279963</x>
    <y>0.00503886</y>
  </coordinate>
  <coordinate>
    <x>0.282239</x>
    <y>0.00515729</y>
  </coordinate>
  <coordinate>
    <x>0.284515</x>
    <y>0.011658</y>
  </coordinate>
  <coordinate>
    <x>0.286791</x>
    <y>0.0184984</y>
  </coordinate>
  <coordinate>
    <x>0.289067</x>
    <y>0.0210087</y>
  </coordinate>
  <coordinate>
    <x>0.291343</x>
    <y>0.0274225</y>
  </coordinate>
  <coordinate>
    <x>0.29362</x>
    <y>0.0232408</y>
  </coordinate>
  <coordinate>
    <x>0.295896</x>
    <y>0.008326</y>
  </coordinate>
  <coordinate>
    <x>0.298172</x>
    <y>0.00417985</y>
  </coordinate>
  <coordinate>
    <x>0.300448</x>
    <y>0.0074106</y>
  </coordinate>
  <coordinate>
    <x>0.302724</x>
    <y>0.0184008</y>
  </coordinate>
  <coordinate>
    <x>0.305</x>
    <y>0.0167932</y>
  </coordinate>
  <coordinate>
    <x>0.307276</x>
    <y>0.0127262</y>
  </coordinate>
  <coordinate>
    <x>0.309552</x>
    <y>0.00976178</y>
  </coordinate>
  <coordinate>
    <x>0.311829</x>
    <y>0.0149799</y>
  </coordinate>
  <coordinate>
    <x>0.314105</x>
    <y>0.017338</y>
  </coordinate>
  <coordinate>
    <x>0.316381</x>
    <y>0.0126074</y>
  </coordinate>
  <coordinate>
    <x>0.318657</x>
    <y>0.0118491</y>
  </coordinate>
  <coordinate>
    <x>0.320933</x>
    <y>0.0144474</y>
  </coordinate>
  <coordinate>
    <x>0.323209</x>
    <y>0.0214255</y>
  </coordinate>
  <coordinate>
    <x>0.325485</x>
    <y>0.0196657</y>
  </coordinate>
  <coordinate>
    <x>0.327761</x>
    <y>0.0203779</y>
  </coordinate>
  <coordinate>
    <x>0.330038</x>
    <y>0.0199699</y>
  </coordinate>
  <coordinate>
    <x>0.332314</x>
    <y>0.0213762</y>
  </coordinate>
  <coordinate>
    <x>0.33459</x>
    <y>0.0224647</y>
  </coordinate>
  <coordinate>
    <x>0.336866</x>
    <y>0.0158467</y>
  </coordinate>
  <coordinate>
    <x>0.339142</x>
    <y>0.0134658</y>
  </coordinate>
  <coordinate>
    <x>0.341418</x>
    <y>0.0174635</y>
  </coordinate>
  <coordinate>
    <x>0.343694</x>
    <y>0.021391</y>
  </coordinate>
  <coordinate>
    <x>0.34597</x>
    <y>0.0311489</y>
  </coordinate>
  <coordinate>
    <x>0.348246</x>
    <y>0.0294901</y>
  </coordinate>
  <coordinate>
    <x>0.350523</x>
    <y>0.0190015</y>
  </coordinate>
  <coordinate>
    <x>0.352799</x>
    <y>0.012692</y>
  </coordinate>
  <coordinate>
    <x>0.355075</x>
    <y>0.0157173</y>
  </coordinate>
  <coordinate>
    <x>0.357351</x>
    <y>0.0212143</y>
  </coordinate>
  <coordinate>
    <x>0.359627</x>
    <y>0.0220616</y>
  </coordinate>
  <coordinate>
    <x>0.361903</x>
    <y>0.0217019</y>
  </coordinate>
  <coordinate>
    <x>0.364179</x>
    <y>0.0149988</y>
  </coordinate>
  <coordinate>
    <x>0.366455</x>
    <y>0.00884147</y>
  </coordinate>
  <coordinate>
    <x>0.368732</x>
    <y>0.00124901</y>
  </coordinate>
</fsc>
